# Supplementary material for: Methyl 5-chloro-2-[N-(3-eth­oxy­carbonyl­prop­yl)-4-methyl­benzene­sulfonamido]­benzoate
Source: Acta Crystallogr Sect E Struct Rep Online. 2010 Jun 26;66(Pt 7):o1819. doi: 10.1107/S1600536810023792 (PMC3006966; doi:10.1107/S1600536810023792)
Supplement: Supplementary file 1 [file e-66-o1819-sup1.cif]

##############################################################################
###                                                                        ###
###        Electronic paper (Acta Crystallographica Section E)             ###
###                                                                        ###
##############################################################################
#                                                                            #
# This CIF contains the data in a paper accepted for publication in Acta     #
# Crystallographica Section E. It conforms to the requirements of Notes      #
# for Authors for Section E, and has been peer reviewed under the auspices   #
# of the IUCr Commission on Journals.                                        #
#                                                                            #
# Full details of the Crystallographic Information File format               #
# are given in the paper "The Crystallographic Information File (CIF):       #
# a New Standard Archive File for Crystallography" by S. R. Hall, F. H.      #
# Allen and I. D. Brown [Acta Cryst. (1991), A47, 655-685].                  #
#                                                                            #
# The current version of the core CIF dictionary is obtainable from          #
# ftp://ftp.iucr.org/pub/cif_core.dic. The current version number is 2.4.    #
#                                                                            #
# Software is freely available for graphical display of the structure(s) in  #
# this CIF.  For information consult the CIF home page http://www.iucr.org/  #
# cif/home.html                                                              #
#                                                                            #
# This file may be used for bona fide research purposes within the           #
# scientific community so long as proper attribution is given to the journal # 
# article from which it was obtained.                                        #
#                                                                            #
##############################################################################
                                             
data_global
_audit_creation_method     'from SHELXL97 CIF and IUCr SHELXL97-template'
_journal_date_recd_electronic     2010-06-07
_journal_date_accepted     2010-06-19
_journal_name_full     'Acta Crystallographica, Section E'
_journal_year     2010
_journal_volume     66
_journal_issue      7
_journal_page_first     o1819
_journal_page_last     o1819
_journal_paper_category     QO
_journal_coeditor_code     BQ2221
_publ_contact_author_name     'Wang, Hai-bo'
_publ_contact_author_address
;
College of Food Science and Light Industry,
Nanjing University of Technology,
Xinmofan Road No.5 Nanjing,
Nanjing 210009
People's Republic of China
;
_publ_contact_author_email     wanghaibo@njut.edu.cn
_publ_contact_author_fax     '86 25  83369345'
_publ_contact_author_phone     '86 25 83587440'
_publ_section_title
;\
Methyl
5-chloro-2-[<i>N</i>-(3-ethoxycarbonylpropyl)-4-methylbenzenesulfonamido]\
benzoate
;
loop_
    _publ_author_name
    _publ_author_address
    'Bin Wang'
;
College of Science,
Nanjing University of Technology,
Xinmofan Road No.5 Nanjing,
Nanjing 210009
People's Republic of China
and
College of Food Science and Light Industry,
Nanjing University of Technology,
Xinmofan Road No.5 Nanjing,
Nanjing 210009
People's Republic of China
;
    'Ru Jia'
;
College of Food Science and Light Industry,
Nanjing University of Technology,
Xinmofan Road No.5 Nanjing,
Nanjing 210009
People's Republic of China
;
    'Ya-Bin Shi'
;
College of Science,
Nanjing University of Technology,
Xinmofan Road No.5 Nanjing,
Nanjing 210009
People's Republic of China
and
College of Food Science and Light Industry,
Nanjing University of Technology,
Xinmofan Road No.5 Nanjing,
Nanjing 210009
People's Republic of China
;
    'Fei-Fei He'
;
College of Science,
Nanjing University of Technology,
Xinmofan Road No.5 Nanjing,
Nanjing 210009
People's Republic of China
and
College of Food Science and Light Industry,
Nanjing University of Technology,
Xinmofan Road No.5 Nanjing,
Nanjing 210009
People's Republic of China
;
    'Hai-Bo Wang'
;
College of Food Science and Light Industry,
Nanjing University of Technology,
Xinmofan Road No.5 Nanjing,
Nanjing 210009
People's Republic of China
;
data_I
_audit_creation_method     SHELXL-97
_chemical_name_systematic
;
Methyl 5-chloro-2-[<i>N</i>-(3-ethoxycarbonylpropyl)-
4-methylbenzenesulfonamido]benzoate
;
_chemical_name_common     ?
_chemical_formula_moiety     'C21 H24 Cl N O6 S'
_chemical_formula_sum     'C21 H24 Cl N O6 S'
_chemical_formula_iupac     'C21 H24 Cl N O6 S'
_chemical_formula_weight     453.92
_chemical_melting_point     353
_symmetry_cell_setting     orthorhombic
_symmetry_space_group_name_H-M     'P 21 21 21'
_symmetry_space_group_name_Hall     'P 2ac 2ab'
loop_
    _symmetry_equiv_pos_as_xyz
    'x, y, z'
    '-x+1/2, -y, z+1/2'
    '-x, y+1/2, -z+1/2'
    'x+1/2, -y+1/2, -z'
_cell_length_a     9.1480(18)
_cell_length_b     10.742(2)
_cell_length_c     23.258(5)
_cell_angle_alpha     90.00
_cell_angle_beta     90.00
_cell_angle_gamma     90.00
_cell_volume     2285.5(8)
_cell_formula_units_Z     4
_cell_measurement_reflns_used     25
_cell_measurement_theta_min     8
_cell_measurement_theta_max     12
_cell_measurement_temperature     296
_exptl_crystal_description     needle
_exptl_crystal_colour     colorless
_exptl_crystal_size_max     0.30
_exptl_crystal_size_mid     0.10
_exptl_crystal_size_min     0.05
_exptl_crystal_density_diffrn     1.319
_exptl_crystal_density_meas     ?
_exptl_crystal_density_method     'not measured'
_exptl_crystal_F_000     952
_exptl_absorpt_coefficient_mu     0.294
_exptl_absorpt_correction_type     psi-scan
_exptl_absorpt_process_details     '(North <i>et al.</i>,  1968)'
_exptl_absorpt_correction_T_min     0.9169
_exptl_absorpt_correction_T_max     0.9854
_exptl_special_details     ?
_diffrn_ambient_temperature     296
_diffrn_radiation_type     MoK\a
_diffrn_radiation_wavelength     0.71073
_diffrn_radiation_source     'fine-focus sealed tube'
_diffrn_radiation_monochromator     graphite
_diffrn_measurement_device_type     'Enraf--Nonius CAD-4'
_diffrn_measurement_method     \w/2\q
_diffrn_detector_area_resol_mean     ?
_diffrn_reflns_number     4623
_diffrn_reflns_av_R_equivalents     0.0715
_diffrn_reflns_av_sigmaI/netI     0.1180
_diffrn_reflns_theta_min     1.75
_diffrn_reflns_theta_max     25.34
_diffrn_reflns_theta_full     25.34
_diffrn_measured_fraction_theta_max     0.997
_diffrn_measured_fraction_theta_full     0.997
_diffrn_reflns_limit_h_min     -10
_diffrn_reflns_limit_h_max     0
_diffrn_reflns_limit_k_min     -12
_diffrn_reflns_limit_k_max     0
_diffrn_reflns_limit_l_min     -27
_diffrn_reflns_limit_l_max     27
_diffrn_standards_number     3
_diffrn_standards_interval_count     200
_diffrn_standards_interval_time     2
_diffrn_standards_decay_%     1
_refine_special_details
;
 Refinement of F^2^ against ALL reflections.  The weighted R-factor wR and
 goodness of fit S are based on F^2^, conventional R-factors R are based
 on F, with F set to zero for negative F^2^. The threshold expression of
 F^2^ > 2sigma(F^2^) is used only for calculating R-factors(gt) etc. and is
 not relevant to the choice of reflections for refinement.  R-factors based
 on F^2^ are statistically about twice as large as those based on F, and R-
 factors based on ALL data will be even larger.
;
_reflns_number_total     4130
_reflns_number_gt     2134
_reflns_threshold_expression     I>2sigma(I)
_refine_ls_structure_factor_coef     Fsqd
_refine_ls_matrix_type     full
_refine_ls_R_factor_all     0.1255
_refine_ls_R_factor_gt     0.0628
_refine_ls_wR_factor_gt     0.0948
_refine_ls_wR_factor_ref     0.1135
_refine_ls_goodness_of_fit_ref     0.920
_refine_ls_restrained_S_all     0.920
_refine_ls_number_reflns     4130
_refine_ls_number_parameters     271
_refine_ls_number_restraints     0
_refine_ls_hydrogen_treatment     constr
_refine_ls_weighting_scheme     calc
_refine_ls_weighting_details
                 'calc w=1/[\s^2^(Fo^2^)+(0.0250P)^2^] where P=(Fo^2^+2Fc^2^)/3'
_atom_sites_solution_hydrogens     geom
_atom_sites_solution_primary     direct
_atom_sites_solution_secondary     difmap
_refine_ls_shift/su_max     0.000
_refine_ls_shift/su_mean     0.000
_refine_diff_density_max     0.190
_refine_diff_density_min     -0.211
_refine_ls_extinction_method     none
_refine_ls_extinction_coef     ?
_refine_ls_abs_structure_details     'Flack (1983), 1748 Friedel pairs'
_refine_ls_abs_structure_Flack     0.03(12)
loop_
    _atom_type_symbol
    _atom_type_description
    _atom_type_scat_dispersion_real
    _atom_type_scat_dispersion_imag
    _atom_type_scat_source
    'C' 'C' 0.0033 0.0016
                         'International Tables Vol C Tables 4.2.6.8 and 6.1.1.4'
    'H' 'H' 0.0000 0.0000
                         'International Tables Vol C Tables 4.2.6.8 and 6.1.1.4'
    'N' 'N' 0.0061 0.0033
                         'International Tables Vol C Tables 4.2.6.8 and 6.1.1.4'
    'O' 'O' 0.0106 0.0060
                         'International Tables Vol C Tables 4.2.6.8 and 6.1.1.4'
    'S' 'S' 0.1246 0.1234
                         'International Tables Vol C Tables 4.2.6.8 and 6.1.1.4'
    'Cl' 'Cl' 0.1484 0.1585
                         'International Tables Vol C Tables 4.2.6.8 and 6.1.1.4'
_computing_data_collection     'CAD-4 EXPRESS (Enraf--Nonius, 1989)'
_computing_cell_refinement     'CAD-4 EXPRESS (Enraf--Nonius, 1989)'
_computing_data_reduction     'XCAD4 (Harms & Wocadlo, 1995)'
_computing_structure_solution     'SHELXS97 (Sheldrick, 2008)'
_computing_structure_refinement     'SHELXL97 (Sheldrick, 2008)'
_computing_molecular_graphics     'SHELXTL (Sheldrick, 2008)'
_computing_publication_material     'PLATON (Spek, 2009)'
loop_
    _atom_site_type_symbol
    _atom_site_label
    _atom_site_fract_x
    _atom_site_fract_y
    _atom_site_fract_z
    _atom_site_U_iso_or_equiv
    _atom_site_adp_type
    _atom_site_calc_flag
    _atom_site_refinement_flags
    _atom_site_occupancy
    _atom_site_disorder_assembly
    _atom_site_disorder_group
    S S 0.32206(15) 0.97963(12) 0.21916(6) 0.0523(4) Uani d . 1 . .
    Cl Cl -0.34814(14) 1.01035(14) 0.35104(7) 0.0753(5) Uani d . 1 . .
    O O1 0.5372(6) 0.6826(5) 0.4389(3) 0.130(2) Uani d . 1 . .
    O O2 0.3409(6) 0.5726(4) 0.4257(2) 0.1119(19) Uani d . 1 . .
    O O3 0.2927(4) 1.1049(3) 0.23835(15) 0.0605(11) Uani d . 1 . .
    O O4 0.4681(4) 0.9398(3) 0.21051(16) 0.0668(12) Uani d . 1 . .
    O O5 0.1790(4) 1.2067(3) 0.35132(15) 0.0537(9) Uani d . 1 . .
    O O6 0.3165(4) 1.0402(3) 0.37290(16) 0.0651(11) Uani d . 1 . .
    N N 0.2482(4) 0.8844(3) 0.26778(18) 0.0459(12) Uani d . 1 . .
    C C1 0.6798(12) 0.6647(8) 0.5254(4) 0.165(4) Uani d . 1 . .
    H H1A 0.6820 0.6204 0.5613 0.247 Uiso calc R 1 . .
    H H1B 0.6714 0.7524 0.5328 0.247 Uiso calc R 1 . .
    H H1C 0.7684 0.6487 0.5045 0.247 Uiso calc R 1 . .
    C C2 0.5609(11) 0.6252(9) 0.4933(4) 0.145(4) Uani d . 1 . .
    H H2A 0.4737 0.6372 0.5163 0.174 Uiso calc R 1 . .
    H H2B 0.5713 0.5363 0.4869 0.174 Uiso calc R 1 . .
    C C3 0.4202(8) 0.6527(6) 0.4104(3) 0.077(2) Uani d . 1 . .
    C C4 0.4113(6) 0.7278(5) 0.3548(3) 0.0671(17) Uani d . 1 . .
    H H4B 0.3982 0.8152 0.3641 0.080 Uiso calc R 1 . .
    H H4C 0.5023 0.7193 0.3338 0.080 Uiso calc R 1 . .
    C C5 0.2883(6) 0.6854(5) 0.3181(2) 0.0570(16) Uani d . 1 . .
    H H5A 0.1971 0.6994 0.3384 0.068 Uiso calc R 1 . .
    H H5B 0.2978 0.5966 0.3116 0.068 Uiso calc R 1 . .
    C C6 0.2816(6) 0.7504(4) 0.2610(2) 0.0553(16) Uani d . 1 . .
    H H6A 0.3746 0.7411 0.2415 0.066 Uiso calc R 1 . .
    H H6B 0.2069 0.7118 0.2374 0.066 Uiso calc R 1 . .
    C C7 0.1045(6) 0.9196(4) 0.2868(2) 0.0452(13) Uani d . 1 . .
    C C8 0.0844(5) 1.0121(4) 0.3272(2) 0.0412(12) Uani d . 1 . .
    C C9 -0.0552(5) 1.0403(5) 0.3460(2) 0.0543(15) Uani d . 1 . .
    H H9A -0.0678 1.1043 0.3725 0.065 Uiso calc R 1 . .
    C C10 -0.1762(6) 0.9764(4) 0.3267(2) 0.0549(14) Uani d . 1 . .
    C C11 -0.1565(6) 0.8815(5) 0.2868(3) 0.0610(16) Uani d . 1 . .
    H H11A -0.2360 0.8361 0.2734 0.073 Uiso calc R 1 . .
    C C12 -0.0171(6) 0.8557(5) 0.2676(3) 0.0562(16) Uani d . 1 . .
    H H12A -0.0045 0.7927 0.2405 0.067 Uiso calc R 1 . .
    C C13 0.2085(6) 1.0834(4) 0.3535(2) 0.0476(13) Uani d . 1 . .
    C C14 0.2962(6) 1.2856(5) 0.3736(3) 0.080(2) Uani d . 1 . .
    H H14A 0.2676 1.3714 0.3709 0.120 Uiso calc R 1 . .
    H H14B 0.3834 1.2724 0.3514 0.120 Uiso calc R 1 . .
    H H14C 0.3147 1.2648 0.4131 0.120 Uiso calc R 1 . .
    C C15 0.2247(6) 0.9560(5) 0.1556(2) 0.0558(15) Uani d . 1 . .
    C C16 0.0987(6) 1.0246(6) 0.1445(3) 0.0737(18) Uani d . 1 . .
    H H16A 0.0677 1.0842 0.1708 0.088 Uiso calc R 1 . .
    C C17 0.0199(7) 1.0052(7) 0.0952(3) 0.082(2) Uani d . 1 . .
    H H17A -0.0607 1.0549 0.0870 0.098 Uiso calc R 1 . .
    C C18 0.0601(7) 0.9126(7) 0.0581(3) 0.074(2) Uani d . 1 . .
    C C19 0.1794(8) 0.8414(6) 0.0698(3) 0.078(2) Uani d . 1 . .
    H H19A 0.2045 0.7768 0.0451 0.094 Uiso calc R 1 . .
    C C20 0.2628(7) 0.8637(6) 0.1175(2) 0.0659(18) Uani d . 1 . .
    H H20A 0.3460 0.8160 0.1242 0.079 Uiso calc R 1 . .
    C C21 -0.0298(8) 0.8910(8) 0.0048(3) 0.132(3) Uani d . 1 . .
    H H21A -0.1074 0.9511 0.0032 0.198 Uiso calc R 1 . .
    H H21B -0.0705 0.8087 0.0059 0.198 Uiso calc R 1 . .
    H H21C 0.0311 0.8995 -0.0285 0.198 Uiso calc R 1 . .
loop_
    _atom_site_aniso_label
    _atom_site_aniso_U_11
    _atom_site_aniso_U_22
    _atom_site_aniso_U_33
    _atom_site_aniso_U_12
    _atom_site_aniso_U_13
    _atom_site_aniso_U_23
    S 0.0493(8) 0.0417(7) 0.0659(10) -0.0006(8) 0.0099(8) 0.0019(8)
    Cl 0.0481(8) 0.0653(10) 0.1124(13) -0.0118(8) 0.0152(9) -0.0006(10)
    O1 0.139(5) 0.116(4) 0.134(5) -0.032(4) -0.076(4) 0.041(4)
    O2 0.134(5) 0.089(4) 0.113(4) -0.045(4) -0.014(4) 0.026(3)
    O3 0.084(3) 0.0296(18) 0.068(3) 0.002(2) 0.012(2) -0.0045(17)
    O4 0.054(2) 0.063(3) 0.083(3) -0.006(2) 0.017(2) -0.006(2)
    O5 0.046(2) 0.0352(18) 0.080(3) -0.0061(18) -0.001(2) -0.0094(19)
    O6 0.056(2) 0.051(2) 0.088(3) 0.009(2) -0.016(2) -0.007(2)
    N 0.055(3) 0.031(2) 0.051(3) 0.000(2) 0.014(2) 0.001(2)
    C1 0.192(12) 0.155(9) 0.148(9) -0.042(9) -0.011(9) -0.002(7)
    C2 0.163(10) 0.136(8) 0.138(9) -0.013(8) -0.045(8) 0.033(7)
    C3 0.087(6) 0.056(4) 0.087(5) -0.010(4) -0.028(5) -0.004(4)
    C4 0.070(4) 0.041(3) 0.090(5) 0.008(3) -0.011(4) 0.007(4)
    C5 0.057(4) 0.039(3) 0.075(4) 0.002(3) -0.005(3) 0.004(3)
    C6 0.068(4) 0.029(3) 0.070(4) 0.013(3) 0.007(3) -0.001(3)
    C7 0.046(3) 0.033(3) 0.056(4) 0.000(3) 0.005(3) 0.007(3)
    C8 0.034(3) 0.030(3) 0.060(3) -0.008(3) 0.003(2) 0.004(3)
    C9 0.046(3) 0.040(3) 0.077(4) -0.004(3) -0.006(3) 0.006(3)
    C10 0.050(3) 0.039(3) 0.076(4) -0.007(3) 0.002(3) 0.003(3)
    C11 0.052(4) 0.051(3) 0.080(4) 0.000(3) -0.011(4) 0.003(3)
    C12 0.057(4) 0.039(3) 0.072(5) -0.005(3) -0.004(3) -0.002(3)
    C13 0.053(4) 0.040(3) 0.050(3) 0.001(3) 0.000(3) -0.002(3)
    C14 0.068(4) 0.050(3) 0.122(6) -0.032(4) 0.002(4) -0.019(4)
    C15 0.059(4) 0.050(3) 0.058(4) -0.004(3) 0.010(3) 0.000(3)
    C16 0.067(4) 0.082(5) 0.073(5) 0.036(4) 0.004(4) -0.009(4)
    C17 0.063(4) 0.102(6) 0.081(5) 0.018(5) 0.001(4) 0.017(5)
    C18 0.051(4) 0.107(6) 0.065(5) -0.003(4) 0.010(4) -0.001(5)
    C19 0.084(5) 0.082(5) 0.069(5) -0.010(5) 0.030(4) -0.017(4)
    C20 0.081(5) 0.068(4) 0.049(4) 0.029(4) 0.013(4) -0.005(3)
    C21 0.113(7) 0.215(10) 0.068(5) -0.005(7) -0.021(5) -0.025(6)
_geom_special_details
;
 All esds (except the esd in the dihedral angle between two l.s. planes)
 are estimated using the full covariance matrix.  The cell esds are taken
 into account individually in the estimation of esds in distances, angles
 and torsion angles; correlations between esds in cell parameters are only
 used when they are defined by crystal symmetry.  An approximate (isotropic)
 treatment of cell esds is used for estimating esds involving l.s. planes.
;
loop_
    _geom_bond_atom_site_label_1
    _geom_bond_atom_site_label_2
    _geom_bond_site_symmetry_2
    _geom_bond_distance
    _geom_bond_publ_flag
    S O4 . 1.417(4) ?
    S O3 . 1.443(3) ?
    S N . 1.668(4) ?
    S C15 . 1.745(6) ?
    Cl C10 . 1.711(5) ?
    O1 C3 . 1.299(7) ?
    O1 C2 . 1.424(9) ?
    O2 C3 . 1.181(7) ?
    O5 C13 . 1.353(5) ?
    O5 C14 . 1.461(6) ?
    O6 C13 . 1.181(6) ?
    N C7 . 1.437(6) ?
    N C6 . 1.480(5) ?
    C1 C2 . 1.387(10) ?
    C1 H1A . 0.9600 ?
    C1 H1B . 0.9600 ?
    C1 H1C . 0.9600 ?
    C2 H2A . 0.9700 ?
    C2 H2B . 0.9700 ?
    C3 C4 . 1.525(8) ?
    C4 C5 . 1.484(7) ?
    C4 H4B . 0.9700 ?
    C4 H4C . 0.9700 ?
    C5 C6 . 1.501(7) ?
    C5 H5A . 0.9700 ?
    C5 H5B . 0.9700 ?
    C6 H6A . 0.9700 ?
    C6 H6B . 0.9700 ?
    C7 C8 . 1.380(6) ?
    C7 C12 . 1.382(7) ?
    C8 C9 . 1.383(6) ?
    C8 C13 . 1.500(7) ?
    C9 C10 . 1.377(6) ?
    C9 H9A . 0.9300 ?
    C10 C11 . 1.390(7) ?
    C11 C12 . 1.380(7) ?
    C11 H11A . 0.9300 ?
    C12 H12A . 0.9300 ?
    C14 H14A . 0.9600 ?
    C14 H14B . 0.9600 ?
    C14 H14C . 0.9600 ?
    C15 C20 . 1.375(7) ?
    C15 C16 . 1.392(7) ?
    C16 C17 . 1.371(8) ?
    C16 H16A . 0.9300 ?
    C17 C18 . 1.367(8) ?
    C17 H17A . 0.9300 ?
    C18 C19 . 1.360(8) ?
    C18 C21 . 1.504(8) ?
    C19 C20 . 1.368(8) ?
    C19 H19A . 0.9300 ?
    C20 H20A . 0.9300 ?
    C21 H21A . 0.9600 ?
    C21 H21B . 0.9600 ?
    C21 H21C . 0.9600 ?
loop_
    _geom_angle_atom_site_label_1
    _geom_angle_atom_site_label_2
    _geom_angle_atom_site_label_3
    _geom_angle_site_symmetry_1
    _geom_angle_site_symmetry_3
    _geom_angle
    _geom_angle_publ_flag
    O4 S O3 . . 120.1(2) ?
    O4 S N . . 107.0(2) ?
    O3 S N . . 106.7(2) ?
    O4 S C15 . . 108.5(3) ?
    O3 S C15 . . 107.6(2) ?
    N S C15 . . 106.2(2) ?
    C3 O1 C2 . . 118.1(7) ?
    C13 O5 C14 . . 114.1(4) ?
    C7 N C6 . . 118.5(4) ?
    C7 N S . . 114.7(3) ?
    C6 N S . . 116.1(3) ?
    C2 C1 H1A . . 109.5 ?
    C2 C1 H1B . . 109.5 ?
    H1A C1 H1B . . 109.5 ?
    C2 C1 H1C . . 109.5 ?
    H1A C1 H1C . . 109.5 ?
    H1B C1 H1C . . 109.5 ?
    C1 C2 O1 . . 117.8(9) ?
    C1 C2 H2A . . 107.9 ?
    O1 C2 H2A . . 107.9 ?
    C1 C2 H2B . . 107.9 ?
    O1 C2 H2B . . 107.9 ?
    H2A C2 H2B . . 107.2 ?
    O2 C3 O1 . . 122.2(7) ?
    O2 C3 C4 . . 127.4(7) ?
    O1 C3 C4 . . 110.2(6) ?
    C5 C4 C3 . . 111.5(5) ?
    C5 C4 H4B . . 109.3 ?
    C3 C4 H4B . . 109.3 ?
    C5 C4 H4C . . 109.3 ?
    C3 C4 H4C . . 109.3 ?
    H4B C4 H4C . . 108.0 ?
    C4 C5 C6 . . 113.4(5) ?
    C4 C5 H5A . . 108.9 ?
    C6 C5 H5A . . 108.9 ?
    C4 C5 H5B . . 108.9 ?
    C6 C5 H5B . . 108.9 ?
    H5A C5 H5B . . 107.7 ?
    N C6 C5 . . 111.5(4) ?
    N C6 H6A . . 109.3 ?
    C5 C6 H6A . . 109.3 ?
    N C6 H6B . . 109.3 ?
    C5 C6 H6B . . 109.3 ?
    H6A C6 H6B . . 108.0 ?
    C8 C7 C12 . . 118.1(5) ?
    C8 C7 N . . 121.4(4) ?
    C12 C7 N . . 120.4(5) ?
    C7 C8 C9 . . 119.7(5) ?
    C7 C8 C13 . . 123.0(4) ?
    C9 C8 C13 . . 117.3(5) ?
    C10 C9 C8 . . 122.0(5) ?
    C10 C9 H9A . . 119.0 ?
    C8 C9 H9A . . 119.0 ?
    C9 C10 C11 . . 118.6(5) ?
    C9 C10 Cl . . 121.6(4) ?
    C11 C10 Cl . . 119.7(4) ?
    C12 C11 C10 . . 118.9(5) ?
    C12 C11 H11A . . 120.5 ?
    C10 C11 H11A . . 120.5 ?
    C11 C12 C7 . . 122.6(5) ?
    C11 C12 H12A . . 118.7 ?
    C7 C12 H12A . . 118.7 ?
    O6 C13 O5 . . 124.5(5) ?
    O6 C13 C8 . . 126.0(5) ?
    O5 C13 C8 . . 109.5(5) ?
    O5 C14 H14A . . 109.5 ?
    O5 C14 H14B . . 109.5 ?
    H14A C14 H14B . . 109.5 ?
    O5 C14 H14C . . 109.5 ?
    H14A C14 H14C . . 109.5 ?
    H14B C14 H14C . . 109.5 ?
    C20 C15 C16 . . 118.2(6) ?
    C20 C15 S . . 121.4(5) ?
    C16 C15 S . . 120.1(5) ?
    C17 C16 C15 . . 120.6(6) ?
    C17 C16 H16A . . 119.7 ?
    C15 C16 H16A . . 119.7 ?
    C18 C17 C16 . . 119.8(6) ?
    C18 C17 H17A . . 120.1 ?
    C16 C17 H17A . . 120.1 ?
    C19 C18 C17 . . 119.9(7) ?
    C19 C18 C21 . . 121.1(7) ?
    C17 C18 C21 . . 119.0(7) ?
    C18 C19 C20 . . 120.8(6) ?
    C18 C19 H19A . . 119.6 ?
    C20 C19 H19A . . 119.6 ?
    C19 C20 C15 . . 120.5(6) ?
    C19 C20 H20A . . 119.8 ?
    C15 C20 H20A . . 119.8 ?
    C18 C21 H21A . . 109.5 ?
    C18 C21 H21B . . 109.5 ?
    H21A C21 H21B . . 109.5 ?
    C18 C21 H21C . . 109.5 ?
    H21A C21 H21C . . 109.5 ?
    H21B C21 H21C . . 109.5 ?
loop_
    _geom_torsion_atom_site_label_1
    _geom_torsion_atom_site_label_2
    _geom_torsion_atom_site_label_3
    _geom_torsion_atom_site_label_4
    _geom_torsion_site_symmetry_1
    _geom_torsion_site_symmetry_2
    _geom_torsion_site_symmetry_3
    _geom_torsion_site_symmetry_4
    _geom_torsion
    _geom_torsion_publ_flag
    O4 S N C7 . . . . 173.3(4) ?
    O3 S N C7 . . . . 43.6(4) ?
    C15 S N C7 . . . . -71.0(4) ?
    O4 S N C6 . . . . -42.5(4) ?
    O3 S N C6 . . . . -172.2(4) ?
    C15 S N C6 . . . . 73.2(4) ?
    C3 O1 C2 C1 . . . . -175.0(9) ?
    C2 O1 C3 O2 . . . . -6.6(12) ?
    C2 O1 C3 C4 . . . . 177.6(7) ?
    O2 C3 C4 C5 . . . . -2.1(10) ?
    O1 C3 C4 C5 . . . . 173.4(6) ?
    C3 C4 C5 C6 . . . . -175.8(5) ?
    C7 N C6 C5 . . . . -69.4(6) ?
    S N C6 C5 . . . . 147.8(4) ?
    C4 C5 C6 N . . . . -65.9(6) ?
    C6 N C7 C8 . . . . 137.4(5) ?
    S N C7 C8 . . . . -79.3(5) ?
    C6 N C7 C12 . . . . -38.6(7) ?
    S N C7 C12 . . . . 104.8(5) ?
    C12 C7 C8 C9 . . . . -1.6(7) ?
    N C7 C8 C9 . . . . -177.7(5) ?
    C12 C7 C8 C13 . . . . 176.8(5) ?
    N C7 C8 C13 . . . . 0.8(7) ?
    C7 C8 C9 C10 . . . . 1.7(8) ?
    C13 C8 C9 C10 . . . . -176.9(5) ?
    C8 C9 C10 C11 . . . . -0.4(8) ?
    C8 C9 C10 Cl . . . . 178.9(4) ?
    C9 C10 C11 C12 . . . . -0.8(8) ?
    Cl C10 C11 C12 . . . . 179.9(4) ?
    C10 C11 C12 C7 . . . . 0.8(9) ?
    C8 C7 C12 C11 . . . . 0.5(8) ?
    N C7 C12 C11 . . . . 176.5(5) ?
    C14 O5 C13 O6 . . . . 2.0(8) ?
    C14 O5 C13 C8 . . . . -177.4(4) ?
    C7 C8 C13 O6 . . . . -47.9(8) ?
    C9 C8 C13 O6 . . . . 130.6(6) ?
    C7 C8 C13 O5 . . . . 131.6(5) ?
    C9 C8 C13 O5 . . . . -49.9(6) ?
    O4 S C15 C20 . . . . 28.1(5) ?
    O3 S C15 C20 . . . . 159.4(4) ?
    N S C15 C20 . . . . -86.6(5) ?
    O4 S C15 C16 . . . . -157.0(4) ?
    O3 S C15 C16 . . . . -25.7(5) ?
    N S C15 C16 . . . . 88.2(5) ?
    C20 C15 C16 C17 . . . . -3.8(9) ?
    S C15 C16 C17 . . . . -178.8(5) ?
    C15 C16 C17 C18 . . . . 4.0(10) ?
    C16 C17 C18 C19 . . . . -1.0(10) ?
    C16 C17 C18 C21 . . . . 178.6(6) ?
    C17 C18 C19 C20 . . . . -2.1(10) ?
    C21 C18 C19 C20 . . . . 178.3(6) ?
    C18 C19 C20 C15 . . . . 2.2(9) ?
    C16 C15 C20 C19 . . . . 0.7(8) ?
    S C15 C20 C19 . . . . 175.7(5) ?
loop_
    _geom_hbond_atom_site_label_D
    _geom_hbond_atom_site_label_H
    _geom_hbond_atom_site_label_A
    _geom_hbond_site_symmetry_A
    _geom_hbond_distance_DH
    _geom_hbond_distance_HA
    _geom_hbond_distance_DA
    _geom_hbond_angle_DHA
    _geom_hbond_publ_flag
    C6 H6A O4 . 0.9700 2.4100 2.903(6) 111 n
    C11 H11A O3 3_545 0.9300 2.5500 3.275(6) 135 y
    C14 H14A O2 1_565 0.9600 2.6000 3.338(7) 134 y
    C17 H17A O2 3_555 0.9300 2.5900 3.414(8) 148 y
