# Supplementary material for: Methyl 5-chloro-2-[N-(3-eth­oxy­carbonyl­prop­yl)-4-methyl­benzene­sulfonamido]­benzoate
Source: Acta Crystallogr Sect E Struct Rep Online. 2010 Jun 26;66(Pt 7):o1819. doi: 10.1107/S1600536810023792 (PMC3006966; doi:10.1107/S1600536810023792)
Supplement: Supplementary file 2 [file e-66-o1819-Isup2.hkl]

# 
# h,k,l, Fc-squared, Fo-squared, sigma(Fo-squared) and status flag 
# 
data_I
_shelx_title ' X in P2(1)2(1)2(1)' 
_shelx_refln_list_code          4 
_shelx_F_calc_maximum      164.41 
_exptl_crystal_F_000       952.00 
_reflns_d_resolution_high  0.8303 
 
loop_ 
 _symmetry_equiv_pos_as_xyz 
 'x, y, z' 
 '-x+1/2, -y, z+1/2' 
 '-x, y+1/2, -z+1/2' 
 'x+1/2, -y+1/2, -z' 
 
_cell_length_a     9.1480 
_cell_length_b    10.7420 
_cell_length_c    23.2580 
_cell_angle_alpha  90.000 
_cell_angle_beta   90.000 
_cell_angle_gamma  90.000 
 
_shelx_F_squared_multiplier     1.000 
 
loop_ 
 _refln_index_h 
 _refln_index_k 
 _refln_index_l 
 _refln_F_squared_calc 
 _refln_F_squared_meas 
 _refln_F_squared_sigma 
 _refln_observed_status 
   2   0   0    11828.46    11514.68    123.60 o 
   4   0   0      137.63      177.00     28.80 o 
   6   0   0     1944.78     2203.12    106.66 o 
   8   0   0      910.63     1104.61     97.48 o 
  10   0   0        2.56        0.00     42.35 o 
   1   1   0    13556.88    12099.10     90.21 o 
   2   1   0     1008.41      983.88     38.99 o 
   3   1   0      946.63      877.05     39.03 o 
   4   1   0      102.93      119.99     23.93 o 
   5   1   0     2439.70     2455.45     90.45 o 
   6   1   0        0.00        0.00     23.56 o 
   7   1   0       18.25       22.73     26.95 o 
   8   1   0       10.02       10.92     31.85 o 
   9   1   0      406.67      419.70     61.71 o 
  10   1   0        0.03        0.00     41.28 o 
   0   2   0    26624.63    27452.39    156.14 o 
   1   2   0    15473.74    15273.32    123.39 o 
   2   2   0       23.87       23.20     10.48 o 
   3   2   0      657.05      666.68     33.02 o 
   4   2   0     1792.32     1704.79     66.16 o 
   5   2   0       45.50       47.43     16.50 o 
   6   2   0     1088.00     1127.50     76.91 o 
   7   2   0        5.09       17.31     25.27 o 
   8   2   0      144.46       78.98     43.71 o 
   9   2   0        1.13       12.48     36.35 o 
  10   2   0       74.77       93.17     43.58 o 
   1   3   0       68.44       75.23     10.51 o 
   2   3   0       18.71       16.32     11.78 o 
   3   3   0      159.32      152.25     19.40 o 
   4   3   0      202.11      210.20     25.26 o 
   5   3   0      562.92      509.05     47.16 o 
   6   3   0       21.01       33.50     23.19 o 
   7   3   0        5.31       13.41     33.84 o 
   8   3   0      309.64      302.83     46.03 o 
   9   3   0      270.69      246.62     44.45 o 
  10   3   0        4.16       20.85     43.47 o 
   0   4   0     2640.79     2551.40     77.39 o 
   1   4   0     1151.85     1231.06     49.28 o 
   2   4   0      247.14      201.00     23.04 o 
   3   4   0     3589.63     3544.35    106.54 o 
   4   4   0     2373.55     2259.02     85.80 o 
   5   4   0        0.54       27.53     17.52 o 
   6   4   0     1207.17     1300.43     80.17 o 
   7   4   0       47.15       91.41     31.55 o 
   8   4   0      298.08      334.56     47.33 o 
   9   4   0        0.22       31.61     26.05 o 
  10   4   0        0.08       34.88     23.12 o 
   1   5   0      883.59      938.47     55.43 o 
   2   5   0     1329.58     1241.27     60.56 o 
   3   5   0      315.85      277.41     37.33 o 
   4   5   0      310.59      322.66     39.76 o 
   5   5   0      172.14      110.28     32.95 o 
   6   5   0        8.32       18.25     30.28 o 
   7   5   0      270.18      288.23     54.70 o 
   8   5   0       57.42       17.75     34.05 o 
   9   5   0      102.47      137.78     41.01 o 
  10   5   0        7.73       35.28     29.09 o 
   0   6   0     1077.49     1025.06     59.37 o 
   1   6   0     1170.13     1087.75     63.31 o 
   2   6   0        0.32        0.46     14.59 o 
   3   6   0        6.43       28.59     22.01 o 
   4   6   0      279.79      200.04     38.40 o 
   5   6   0      225.10      275.55     38.56 o 
   6   6   0      557.11      535.16     67.81 o 
   7   6   0       43.38       45.63     32.27 o 
   8   6   0       37.60       94.36     39.28 o 
   9   6   0       83.69        6.78     41.23 o 
   1   7   0        0.44       33.95     19.64 o 
   2   7   0      634.60      720.38     60.07 o 
   3   7   0      129.02      148.95     35.88 o 
   4   7   0       97.82      120.88     40.02 o 
   5   7   0      131.82      117.74     41.24 o 
   6   7   0       42.79        0.00     33.73 o 
   7   7   0       68.79       12.26     49.06 o 
   8   7   0       26.00       19.69     41.02 o 
   9   7   0       75.97       96.18     35.02 o 
   0   8   0      732.28      740.80     60.31 o 
   1   8   0       26.83        4.51     39.42 o 
   2   8   0      245.30      167.77     45.63 o 
   3   8   0       76.76      118.25     31.92 o 
   4   8   0       36.10       42.15     37.25 o 
   5   8   0      180.39      164.09     38.79 o 
   6   8   0       41.58       30.28     48.81 o 
   7   8   0       34.41       25.66     37.39 o 
   8   8   0        0.27        6.65     35.88 o 
   1   9   0        4.07       10.25     34.66 o 
   2   9   0      594.50      688.58     75.97 o 
   3   9   0       32.56       32.84     35.47 o 
   4   9   0        0.08       17.21     38.45 o 
   5   9   0      131.10      126.29     42.96 o 
   6   9   0       22.44       37.55     30.65 o 
   7   9   0       16.38       12.87     32.75 o 
   0  10   0      211.59      119.74     41.45 o 
   1  10   0       32.77       10.95     31.07 o 
   2  10   0      262.40      201.73     49.50 o 
   3  10   0       61.32       57.52     36.39 o 
   4  10   0       45.57       29.51     40.50 o 
   5  10   0        5.23       33.07     33.07 o 
   6  10   0       40.94        0.00     39.48 o 
   1  11   0        0.91       32.92     32.92 o 
   2  11   0      331.83      238.31     52.88 o 
   3  11   0      158.86       89.50     37.93 o 
   4  11   0      114.10       33.72     43.53 o 
   5  11   0       47.10       44.61     31.53 o 
   0  12   0        0.20        4.92     21.42 o 
   1  12   0       33.13        9.85     26.14 o 
   2  12   0        9.14       14.79     25.66 o 
   3  12   0        5.81        9.77     28.50 o 
   4  12   0       22.39       38.18     38.18 o 
   1   0   1       65.69       63.56      8.85 o 
   2   0   1      110.85      123.93     15.28 o 
   3   0   1     6528.20     6185.10    113.13 o 
   4   0   1        2.80        8.08      9.09 o 
   5   0   1     1771.24     1879.47    106.70 o 
   6   0   1       96.75       85.89     21.61 o 
   7   0   1       48.60       40.54     24.63 o 
   8   0   1      130.85      150.86     54.62 o 
   9   0   1      105.52      131.12     34.37 o 
  10   0   1        0.04       29.93     29.93 o 
 -10   1   1       65.99       76.48     44.50 o 
  -9   1   1        9.61       11.81     30.11 o 
  -8   1   1      275.24      221.31     45.87 o 
  -7   1   1      494.61      399.70     52.78 o 
  -6   1   1     1410.01     1462.33     74.60 o 
  -5   1   1      522.82      558.37     42.43 o 
  -4   1   1      889.66      863.02     46.73 o 
  -3   1   1       42.24       34.97      9.27 o 
  -2   1   1     2274.00     2267.45     60.50 o 
  -1   1   1     1548.81     1572.13     32.49 o 
   0   1   1      167.13      191.90     26.96 o 
   1   1   1     1573.89     1580.45     32.55 o 
   2   1   1     2260.29     2255.27     63.60 o 
   3   1   1       40.64       29.15     12.48 o 
   4   1   1      897.33      921.49     50.73 o 
   5   1   1      520.27      536.96     48.57 o 
   6   1   1     1400.77     1374.36     82.21 o 
   7   1   1      481.06      518.93     55.65 o 
   8   1   1      272.51      253.78     42.98 o 
   9   1   1        9.18       11.67     26.11 o 
  10   1   1       65.76       64.41     46.46 o 
 -10   2   1       15.68        6.56     32.86 o 
  -9   2   1      507.47      457.26     69.72 o 
  -8   2   1      120.91      126.81     33.75 o 
  -7   2   1     1194.76     1123.40     81.29 o 
  -6   2   1      132.48      176.99     31.25 o 
  -5   2   1     1738.13     1650.70     75.33 o 
  -4   2   1      466.11      445.39     36.23 o 
  -3   2   1     4510.96     4142.17     88.50 o 
  -2   2   1      110.30      119.30     21.37 o 
  -1   2   1     2740.06     2637.46     59.72 o 
   0   2   1      914.56      933.84     24.26 o 
   1   2   1     2836.89     2732.15     59.56 o 
   2   2   1      123.26      133.46     21.81 o 
   3   2   1     4585.24     4254.01     89.33 o 
   4   2   1      448.32      445.29     34.11 o 
   5   2   1     1725.07     1907.05     78.76 o 
   6   2   1      133.59      160.78     35.65 o 
   7   2   1     1199.18     1135.66     80.52 o 
   8   2   1      128.59       88.22     51.77 o 
   9   2   1      510.80      603.60     76.54 o 
  10   2   1       16.35       57.72     32.24 o 
 -10   3   1       98.24      147.44     51.06 o 
  -9   3   1       39.05       60.13     38.01 o 
  -8   3   1       12.53        5.27     38.27 o 
  -7   3   1       28.61       18.00     25.43 o 
  -6   3   1      837.68      767.14     61.99 o 
  -5   3   1      193.57      162.85     34.88 o 
  -4   3   1     1769.72     1792.40     73.36 o 
  -3   3   1      800.73      780.92     41.11 o 
  -2   3   1      489.49      497.53     35.80 o 
  -1   3   1     3966.22     4041.43     76.83 o 
   0   3   1      675.12      710.67     28.05 o 
   1   3   1     3917.46     3821.56     73.40 o 
   2   3   1      495.55      475.36     34.02 o 
   3   3   1      786.53      767.71     39.46 o 
   4   3   1     1784.98     2001.97     75.48 o 
   5   3   1      200.07      200.12     34.84 o 
   6   3   1      849.18      767.39     62.55 o 
   7   3   1       29.54       23.23     31.82 o 
   8   3   1       11.15       77.07     31.14 o 
   9   3   1       37.27       38.29     38.29 o 
  10   3   1       98.06      121.78     55.00 o 
 -10   4   1       30.96       83.76     29.65 o 
  -9   4   1      101.47      127.30     38.25 o 
  -8   4   1      131.04       73.54     34.42 o 
  -7   4   1      413.95      402.90     59.82 o 
  -6   4   1      182.44      176.53     32.57 o 
  -5   4   1      377.34      476.21     45.52 o 
  -4   4   1      178.83      188.12     31.47 o 
  -3   4   1     2695.38     2769.49     86.72 o 
  -2   4   1      134.78      109.16     21.97 o 
  -1   4   1     1389.83     1383.06     53.43 o 
   0   4   1      535.00      559.48     34.16 o 
   1   4   1     1420.14     1344.63     51.68 o 
   2   4   1      142.64      125.70     22.06 o 
   3   4   1     2712.65     2747.16     84.91 o 
   4   4   1      177.48      193.64     31.00 o 
   5   4   1      377.07      388.04     44.61 o 
   6   4   1      185.47      215.50     33.83 o 
   7   4   1      418.87      521.76     57.07 o 
   8   4   1      133.06      147.10     42.34 o 
   9   4   1      101.50       70.62     43.99 o 
  10   4   1       31.57       21.21     47.40 o 
 -10   5   1       15.37       13.74     37.18 o 
  -9   5   1       36.07       27.09     39.51 o 
  -8   5   1       55.82      110.31     30.01 o 
  -7   5   1      200.18      184.37     47.24 o 
  -6   5   1       20.82       33.13     26.35 o 
  -5   5   1        6.18       20.43     26.79 o 
  -4   5   1       30.90        0.00     24.41 o 
  -3   5   1      646.39      720.70     54.13 o 
  -2   5   1      684.60      671.37     45.07 o 
  -1   5   1      349.92      430.82     35.25 o 
   0   5   1     1621.93     1784.87     62.33 o 
   1   5   1      364.10      372.48     39.59 o 
   2   5   1      690.11      732.88     45.03 o 
   3   5   1      632.91      593.00     45.84 o 
   4   5   1       31.21        0.00     31.03 o 
   5   5   1        6.52        3.97     17.12 o 
   6   5   1       19.29       54.77     24.96 o 
   7   5   1      200.08      235.99     53.76 o 
   8   5   1       52.82       29.64     35.11 o 
   9   5   1       34.66      105.09     41.56 o 
  10   5   1       15.34       56.40     31.52 o 
  -9   6   1       81.26      136.14     39.88 o 
  -8   6   1      127.12       79.33     42.84 o 
  -7   6   1      109.11       29.86     40.98 o 
  -6   6   1       96.77      127.71     34.51 o 
  -5   6   1       23.07       14.10     33.61 o 
  -4   6   1       82.39      107.91     32.67 o 
  -3   6   1     1156.71     1248.68     73.67 o 
  -2   6   1      412.44      344.56     41.08 o 
  -1   6   1      224.28      277.33     37.30 o 
   0   6   1      718.91      768.14     41.30 o 
   1   6   1      240.98      267.48     35.43 o 
   2   6   1      416.60      420.72     36.44 o 
   3   6   1     1166.29     1307.18     71.95 o 
   4   6   1       79.16       99.47     32.55 o 
   5   6   1       20.18       67.39     23.37 o 
   6   6   1       97.20       70.92     37.89 o 
   7   6   1      111.72       39.70     42.04 o 
   8   6   1      127.42      137.43     42.35 o 
   9   6   1       83.11       67.24     51.22 o 
  -9   7   1        3.41        7.39     37.10 o 
  -8   7   1       31.75       35.15     41.54 o 
  -7   7   1      252.13      318.32     57.76 o 
  -6   7   1      106.11      153.89     39.24 o 
  -5   7   1      255.91      283.49     45.09 o 
  -4   7   1      516.82      512.10     61.12 o 
  -3   7   1      303.50      399.94     50.68 o 
  -2   7   1      328.96      332.78     46.30 o 
  -1   7   1      468.26      544.09     50.27 o 
   0   7   1      180.90      188.73     23.99 o 
   1   7   1      459.37      559.09     51.84 o 
   2   7   1      322.38      306.94     39.73 o 
   3   7   1      304.84      359.55     46.54 o 
   4   7   1      523.73      378.79     57.30 o 
   5   7   1      263.68      304.75     41.23 o 
   6   7   1      106.78      178.45     39.45 o 
   7   7   1      254.52      188.18     42.49 o 
   8   7   1       30.90       58.47     37.28 o 
   9   7   1        3.12       27.08     31.77 o 
  -8   8   1       60.53       36.23     39.00 o 
  -7   8   1        1.18        0.00     33.68 o 
  -6   8   1      257.38      295.36     55.95 o 
  -5   8   1       53.92       47.47     36.58 o 
  -4   8   1      204.19      257.61     53.42 o 
  -3   8   1      881.98      838.60     75.22 o 
  -2   8   1      627.20      557.88     62.39 o 
  -1   8   1       16.09       27.28     27.28 o 
   0   8   1      363.95      394.66     44.03 o 
   1   8   1       18.98       44.74     20.94 o 
   2   8   1      617.63      593.66     65.59 o 
   3   8   1      888.72      920.69     78.94 o 
   4   8   1      200.50      193.53     44.68 o 
   5   8   1       53.16       61.69     35.95 o 
   6   8   1      255.93      239.76     50.15 o 
   7   8   1        1.57       43.44     43.44 o 
   8   8   1       58.46       32.81     38.87 o 
  -7   9   1       64.98       97.60     46.25 o 
  -6   9   1       18.17        6.71     37.22 o 
  -5   9   1       29.28       31.68     37.51 o 
  -4   9   1      180.74      286.98     50.74 o 
  -3   9   1      301.63      361.27     54.71 o 
  -2   9   1       65.17       96.67     32.20 o 
  -1   9   1      551.28      428.82     67.98 o 
   0   9   1       57.16       40.20     25.91 o 
   1   9   1      552.97      535.36     61.81 o 
   2   9   1       64.90       73.33     37.03 o 
   3   9   1      307.04      370.21     57.10 o 
   4   9   1      184.56      165.18     50.01 o 
   5   9   1       25.92       65.53     24.60 o 
   6   9   1       17.80       61.91     19.58 o 
   7   9   1       63.92      114.07     38.04 o 
  -6  10   1      122.76      164.23     39.98 o 
  -5  10   1       52.63       57.59     36.77 o 
  -4  10   1      115.97       55.53     51.25 o 
  -3  10   1       21.28       29.64     35.12 o 
  -2  10   1      701.56      680.44     77.81 o 
  -1  10   1        0.22       60.95     29.89 o 
   0  10   1       91.88      134.18     24.16 o 
   1  10   1        0.09        5.51     22.64 o 
   2  10   1      698.69      743.55     71.37 o 
   3  10   1       20.76       34.37     42.03 o 
   4  10   1      113.93      158.35     39.34 o 
   5  10   1       51.61       41.83     36.38 o 
   6  10   1      122.10       60.24     38.08 o 
  -5  11   1       28.95        5.96     25.91 o 
  -4  11   1       15.33       58.97     37.29 o 
  -3  11   1       19.26       52.06     36.10 o 
  -2  11   1       78.07       50.88     42.66 o 
  -1  11   1       22.94       38.65     24.08 o 
   0  11   1       83.61       74.89     46.29 o 
   1  11   1       18.95       34.68     34.68 o 
   2  11   1       79.03      121.73     32.25 o 
   3  11   1       20.12       11.16     31.54 o 
   4  11   1       16.10       27.89     30.08 o 
   5  11   1       27.42       71.84     27.64 o 
  -3  12   1       32.21       25.30     36.88 o 
  -2  12   1       54.45       38.66     38.66 o 
  -1  12   1        2.96       29.80     34.43 o 
   0  12   1        4.49        3.11     16.78 o 
   1  12   1        3.00        9.91     26.16 o 
   2  12   1       54.69       14.77     28.35 o 
   3  12   1       32.83       43.87     30.43 o 
   4  12   1       17.99       23.75     19.55 o 
   0   0   2    27031.01    24485.88    711.10 o 
   1   0   2        0.43       23.67     15.26 o 
   2   0   2    14618.29    14456.07    103.76 o 
   3   0   2     1130.46     1114.54     29.88 o 
   4   0   2       65.24       66.51     16.64 o 
   5   0   2        2.05        1.34     15.56 o 
   6   0   2      331.39      339.99     29.39 o 
   7   0   2      293.79      355.71     31.91 o 
   8   0   2       35.36       21.10     22.05 o 
   9   0   2      495.27      577.96     51.26 o 
  10   0   2        4.84       51.93     23.49 o 
 -10   1   2       57.33       99.48     31.49 o 
  -9   1   2       96.31       79.94     38.05 o 
  -8   1   2       47.55        9.50     32.19 o 
  -7   1   2      170.80      210.39     37.11 o 
  -6   1   2      743.63      805.45     60.23 o 
  -5   1   2       32.92       54.92     23.65 o 
  -4   1   2     2261.57     2215.94     76.77 o 
  -3   1   2      349.63      345.52     31.15 o 
  -2   1   2     3934.29     3839.80     64.64 o 
  -1   1   2     6652.74     7129.72     78.65 o 
   0   1   2        7.20        9.27      7.70 o 
   1   1   2     6714.60     7012.17     78.33 o 
   2   1   2     3921.23     3826.80     63.58 o 
   3   1   2      354.29      353.65     31.70 o 
   4   1   2     2270.89     2293.34     78.64 o 
   5   1   2       32.42       23.57     22.04 o 
   6   1   2      756.68      715.30     57.34 o 
   7   1   2      160.05      216.07     42.79 o 
   8   1   2       50.89       38.48     38.48 o 
   9   1   2       97.88       80.76     32.63 o 
  10   1   2       57.10       51.22     39.44 o 
 -10   2   2        2.24       26.35     26.35 o 
  -9   2   2      114.87       92.89     39.77 o 
  -8   2   2      130.23      163.36     34.64 o 
  -7   2   2      451.74      363.55     47.10 o 
  -6   2   2      411.94      351.75     39.85 o 
  -5   2   2      299.30      265.05     32.57 o 
  -4   2   2      765.06      779.80     47.02 o 
  -3   2   2      956.67      912.69     44.67 o 
  -2   2   2      254.31      255.69     21.00 o 
  -1   2   2    16566.21    17051.56    138.32 o 
   0   2   2     8818.04     8543.64    266.65 o 
   1   2   2    16692.09    16798.04    135.93 o 
   2   2   2      245.32      219.74     19.33 o 
   3   2   2      970.80      956.99     45.29 o 
   4   2   2      750.30      657.81     50.27 o 
   5   2   2      302.80      223.68     34.04 o 
   6   2   2      400.98      395.72     49.07 o 
   7   2   2      449.08      426.93     51.27 o 
   8   2   2      130.55      147.54     45.41 o 
   9   2   2      111.17      112.40     43.22 o 
  10   2   2        2.06       35.79     35.79 o 
 -10   3   2       62.77       69.93     43.61 o 
  -9   3   2       57.83       64.57     36.01 o 
  -8   3   2      236.97      209.01     46.42 o 
  -7   3   2      434.50      409.67     53.43 o 
  -6   3   2        0.49        3.71     17.94 o 
  -5   3   2       12.31       53.11     16.83 o 
  -4   3   2      585.87      557.19     42.41 o 
  -3   3   2      280.24      280.70     29.74 o 
  -2   3   2      639.81      641.42     43.14 o 
  -1   3   2     3500.67     3625.11     63.93 o 
   0   3   2     8784.83     8692.43    154.42 o 
   1   3   2     3502.81     3649.98     65.95 o 
   2   3   2      654.42      656.47     44.20 o 
   3   3   2      269.43      280.74     28.88 o 
   4   3   2      559.53      570.77     41.30 o 
   5   3   2       12.02       32.56     20.56 o 
   6   3   2        0.84       11.92     22.85 o 
   7   3   2      428.39      420.94     50.62 o 
   8   3   2      244.42      321.13     50.67 o 
   9   3   2       57.59       77.59     41.88 o 
  10   3   2       64.63       71.53     43.69 o 
 -10   4   2       17.11       33.56     37.38 o 
  -9   4   2       97.26       61.65     32.58 o 
  -8   4   2      396.83      429.30     57.23 o 
  -7   4   2       91.48       91.41     39.39 o 
  -6   4   2      268.13      389.16     49.37 o 
  -5   4   2      441.80      397.75     50.54 o 
  -4   4   2      691.21      722.85     53.26 o 
  -3   4   2      350.08      378.95     33.50 o 
  -2   4   2     1013.90     1069.73     50.82 o 
  -1   4   2      687.02      640.65     37.49 o 
   0   4   2     3604.59     3798.64     48.86 o 
   1   4   2      717.85      716.81     39.38 o 
   2   4   2      984.49     1071.61     49.66 o 
   3   4   2      359.21      331.35     31.08 o 
   4   4   2      695.04      685.70     47.85 o 
   5   4   2      435.01      513.68     47.69 o 
   6   4   2      273.63      282.89     44.09 o 
   7   4   2       91.63      114.35     43.64 o 
   8   4   2      390.80      281.89     63.28 o 
   9   4   2       97.45       65.00     34.40 o 
  10   4   2       17.61       99.70     36.32 o 
 -10   5   2      102.01       98.78     49.87 o 
  -9   5   2       71.19      111.98     35.46 o 
  -8   5   2       12.03       29.87     28.68 o 
  -7   5   2      176.89      138.13     47.49 o 
  -6   5   2      315.42      413.93     50.72 o 
  -5   5   2      245.86      230.65     44.00 o 
  -4   5   2      739.39      813.81     59.18 o 
  -3   5   2      747.43      766.35     53.73 o 
  -2   5   2      201.86      234.44     29.86 o 
  -1   5   2      916.15      938.35     51.45 o 
   0   5   2      115.21      118.79     16.01 o 
   1   5   2      893.36      875.54     47.84 o 
   2   5   2      206.51      262.39     31.28 o 
   3   5   2      727.97      717.28     51.51 o 
   4   5   2      731.18      686.97     55.25 o 
   5   5   2      245.23      246.07     40.47 o 
   6   5   2      318.87      303.57     51.63 o 
   7   5   2      175.91      195.31     48.65 o 
   8   5   2       13.23       11.90     34.78 o 
   9   5   2       70.89      144.77     34.85 o 
  10   5   2      102.00      105.66     40.44 o 
  -9   6   2       40.40       41.86     41.86 o 
  -8   6   2       71.40       43.35     43.35 o 
  -7   6   2      147.86      199.15     34.17 o 
  -6   6   2      242.42      240.95     45.01 o 
  -5   6   2      859.09      844.17     69.44 o 
  -4   6   2      346.62      336.88     45.73 o 
  -3   6   2      204.73      154.03     32.36 o 
  -2   6   2       18.32        3.31     21.86 o 
  -1   6   2     2588.95     2760.08     96.38 o 
   0   6   2       14.55        8.97     11.76 o 
   1   6   2     2609.32     2541.05    101.01 o 
   2   6   2       15.33       32.47     15.21 o 
   3   6   2      200.35      138.85     32.03 o 
   4   6   2      338.65      382.44     44.75 o 
   5   6   2      851.35      768.23     71.77 o 
   6   6   2      236.10      268.27     44.37 o 
   7   6   2      150.05       96.11     41.18 o 
   8   6   2       69.33       93.24     35.69 o 
   9   6   2       39.78       33.32     39.46 o 
  -9   7   2       48.44       43.43     50.16 o 
  -8   7   2       16.93       34.35     28.34 o 
  -7   7   2       63.68        0.00     46.83 o 
  -6   7   2       65.88       69.80     45.06 o 
  -5   7   2       21.13       42.19     34.96 o 
  -4   7   2      456.69      434.67     59.85 o 
  -3   7   2      371.73      392.05     50.05 o 
  -2   7   2      502.37      548.51     51.94 o 
  -1   7   2       65.09       87.84     24.45 o 
   0   7   2      173.24      180.35     26.01 o 
   1   7   2       60.20       56.28     25.16 o 
   2   7   2      494.85      436.48     50.51 o 
   3   7   2      372.88      379.98     47.42 o 
   4   7   2      460.83      487.98     49.98 o 
   5   7   2       21.80        5.06     35.34 o 
   6   7   2       68.71       60.93     35.45 o 
   7   7   2       60.38        6.03     36.54 o 
   8   7   2       16.59       19.28     29.39 o 
   9   7   2       48.95       40.05     32.68 o 
  -8   8   2        5.34       50.12     50.12 o 
  -7   8   2      113.24       60.72     45.30 o 
  -6   8   2      227.84      202.08     56.50 o 
  -5   8   2      374.99      281.02     57.35 o 
  -4   8   2       85.81       70.44     37.87 o 
  -3   8   2      387.72      397.74     56.78 o 
  -2   8   2      472.26      407.21     56.05 o 
  -1   8   2     1001.09     1032.75     76.03 o 
   0   8   2      803.20      850.62    100.82 o 
   1   8   2     1002.73     1245.78     79.24 o 
   2   8   2      464.77      485.65     50.03 o 
   3   8   2      378.82      468.12     54.71 o 
   4   8   2       88.12       83.15     43.47 o 
   5   8   2      385.53      350.31     58.62 o 
   6   8   2      232.02      225.25     56.85 o 
   7   8   2      112.00      118.71     40.99 o 
   8   8   2        5.21       35.39     35.39 o 
  -7   9   2       27.67       41.05     47.44 o 
  -6   9   2       19.29       52.66     29.40 o 
  -5   9   2      254.07      262.53     57.29 o 
  -4   9   2      258.50      277.65     61.12 o 
  -3   9   2      827.78      754.78     74.39 o 
  -2   9   2      529.92      607.67     66.58 o 
  -1   9   2      273.44      324.07     42.70 o 
   0   9   2      171.84      192.34     31.57 o 
   1   9   2      278.35      239.05     47.95 o 
   2   9   2      531.58      558.28     64.98 o 
   3   9   2      833.44      801.03     82.42 o 
   4   9   2      259.85      225.97     61.34 o 
   5   9   2      254.58      165.07     55.33 o 
   6   9   2       19.07       79.35     30.50 o 
   7   9   2       27.09        6.24     33.55 o 
  -6  10   2       31.34       19.38     46.14 o 
  -5  10   2      105.48       69.40     53.16 o 
  -4  10   2       80.60       97.54     38.54 o 
  -3  10   2       99.79      105.75     32.20 o 
  -2  10   2      233.88      227.02     49.49 o 
  -1  10   2       13.78       38.61     27.60 o 
   0  10   2      126.98      155.01     84.15 o 
   1  10   2       15.58       32.89     26.78 o 
   2  10   2      232.49      172.53     51.33 o 
   3  10   2      103.08       56.84     43.28 o 
   4  10   2       79.15       40.66     35.34 o 
   5  10   2      110.06      106.32     52.17 o 
   6  10   2       32.48       35.55     35.55 o 
  -5  11   2       17.00       41.05     32.65 o 
  -4  11   2       60.51        0.00     34.96 o 
  -3  11   2      162.14      131.67     46.19 o 
  -2  11   2      173.07      140.27     41.58 o 
  -1  11   2       29.94       55.00     25.79 o 
   0  11   2       67.88       68.54     23.08 o 
   1  11   2       31.09       32.81     37.87 o 
   2  11   2      174.02      214.73     47.71 o 
   3  11   2      159.59      165.88     37.95 o 
   4  11   2       59.13       88.45     32.22 o 
   5  11   2       16.83       27.26     30.39 o 
  -3  12   2       11.71        8.12     21.25 o 
  -2  12   2       31.86       54.99     26.91 o 
  -1  12   2       12.31        0.00     27.08 o 
   0  12   2        0.05       15.66     20.90 o 
   1  12   2       12.99       29.54     29.54 o 
   2  12   2       32.13        9.80     32.54 o 
   3  12   2       10.25        4.81     21.06 o 
   1   0   3      112.01      112.84      9.58 o 
   2   0   3        5.49       10.44      9.97 o 
   3   0   3       79.74       85.48      9.65 o 
   4   0   3     1470.96     1456.01     60.03 o 
   5   0   3     1477.81     1429.97     88.96 o 
   6   0   3      344.75      382.22     26.85 o 
   7   0   3      226.80      216.04     27.44 o 
   8   0   3      261.93      260.47     33.75 o 
   9   0   3       24.23       30.89     23.59 o 
  10   0   3       39.55       42.68     21.32 o 
 -10   1   3       28.30       74.11     27.79 o 
  -9   1   3        6.56        6.14     29.63 o 
  -8   1   3      373.81      479.07     59.12 o 
  -7   1   3      609.05      602.93     63.95 o 
  -6   1   3      577.32      602.05     58.00 o 
  -5   1   3      386.20      352.08     40.73 o 
  -4   1   3     1886.56     1787.58     72.72 o 
  -3   1   3      903.27      894.10     50.59 o 
  -2   1   3    10429.26    10351.53    120.61 o 
  -1   1   3     2189.30     2250.07     48.72 o 
   0   1   3      966.65      968.98     21.81 o 
   1   1   3     2194.45     2193.26     48.39 o 
   2   1   3    10475.79    10132.18    120.06 o 
   3   1   3      926.25      871.54     51.11 o 
   4   1   3     1901.26     1758.81     69.92 o 
   5   1   3      380.96      431.83     39.57 o 
   6   1   3      577.89      609.56     55.72 o 
   7   1   3      605.59      657.20     61.37 o 
   8   1   3      377.95      401.64     55.93 o 
   9   1   3        6.88       11.63     23.25 o 
  10   1   3       28.10       37.03     37.03 o 
 -10   2   3        1.53       18.85     36.06 o 
  -9   2   3       20.97       28.76     27.56 o 
  -8   2   3       44.95      112.28     29.80 o 
  -7   2   3      342.77      273.78     49.97 o 
  -6   2   3      143.97      115.72     35.61 o 
  -5   2   3      193.45      219.38     31.94 o 
  -4   2   3      106.86       87.66     22.00 o 
  -3   2   3     2308.39     2174.28     68.24 o 
  -2   2   3     5170.40     5288.09     82.16 o 
  -1   2   3     8450.65     7815.09     98.78 o 
   0   2   3     6916.37     7231.25    146.57 o 
   1   2   3     8466.83     7848.22     99.01 o 
   2   2   3     5305.20     5424.86     82.93 o 
   3   2   3     2325.21     2180.88     68.60 o 
   4   2   3      120.64      167.11     25.59 o 
   5   2   3      195.04      179.48     29.37 o 
   6   2   3      142.05      118.88     34.06 o 
   7   2   3      338.16      306.03     43.60 o 
   8   2   3       50.30       42.50     35.26 o 
   9   2   3       21.06       18.05     34.52 o 
  10   2   3        1.78       39.47     16.15 o 
 -10   3   3        6.87       12.72     23.76 o 
  -9   3   3       10.03        5.79     32.42 o 
  -8   3   3      130.10       77.85     39.15 o 
  -7   3   3      174.59      103.85     39.64 o 
  -6   3   3       27.59       25.86     25.86 o 
  -5   3   3      136.81      131.07     35.94 o 
  -4   3   3      131.21      126.33     25.35 o 
  -3   3   3     2504.66     2460.74     81.01 o 
  -2   3   3      134.93      153.61     21.47 o 
  -1   3   3     1706.57     1637.19     52.47 o 
   0   3   3     1144.52     1108.39     26.58 o 
   1   3   3     1672.96     1557.65     51.18 o 
   2   3   3      143.82      128.05     22.21 o 
   3   3   3     2487.15     2444.12     81.80 o 
   4   3   3      148.41      175.55     24.85 o 
   5   3   3      137.34      181.60     30.81 o 
   6   3   3       28.35       20.36     29.64 o 
   7   3   3      165.67      193.79     40.54 o 
   8   3   3      132.77      118.49     37.83 o 
   9   3   3       10.38       12.82     40.52 o 
  10   3   3        6.70        0.00     38.50 o 
 -10   4   3       30.96       26.45     41.80 o 
  -9   4   3       11.86        8.21     31.73 o 
  -8   4   3      370.44      367.94     54.08 o 
  -7   4   3       92.61       72.46     36.48 o 
  -6   4   3      329.88      350.99     49.05 o 
  -5   4   3       66.34       85.73     27.67 o 
  -4   4   3      377.71      354.88     39.69 o 
  -3   4   3      671.49      709.26     44.59 o 
  -2   4   3     2416.93     2413.84     75.66 o 
  -1   4   3      921.41      873.54     44.45 o 
   0   4   3     3606.55     3748.29    122.79 o 
   1   4   3      920.16      862.71     43.18 o 
   2   4   3     2344.11     2293.11     72.69 o 
   3   4   3      685.16      725.01     46.22 o 
   4   4   3      393.49      402.48     40.25 o 
   5   4   3       65.81       54.59     24.41 o 
   6   4   3      330.65      289.05     43.78 o 
   7   4   3       89.62       60.63     37.12 o 
   8   4   3      371.97      505.47     62.85 o 
   9   4   3       12.48       39.15     22.59 o 
  10   4   3       30.59        7.10     41.93 o 
 -10   5   3       33.36       43.65     43.65 o 
  -9   5   3       17.83       45.29     32.34 o 
  -8   5   3       63.69       82.65     41.78 o 
  -7   5   3      445.80      442.97     56.32 o 
  -6   5   3      246.12      208.77     46.19 o 
  -5   5   3       54.41       68.75     21.77 o 
  -4   5   3      247.74      281.21     32.57 o 
  -3   5   3       91.73       98.41     20.39 o 
  -2   5   3      494.16      479.05     40.87 o 
  -1   5   3     2378.49     2242.92     78.61 o 
   0   5   3     2396.35     2332.10     61.98 o 
   1   5   3     2403.32     2410.24     80.85 o 
   2   5   3      505.08      520.60     40.19 o 
   3   5   3       98.92      148.26     25.86 o 
   4   5   3      261.93      260.92     36.67 o 
   5   5   3       54.02       76.54     26.43 o 
   6   5   3      242.17      251.26     41.09 o 
   7   5   3      450.54      532.12     60.65 o 
   8   5   3       67.42       17.94     40.15 o 
   9   5   3       19.10        0.00     32.20 o 
  10   5   3       32.61       13.97     39.55 o 
  -9   6   3       99.04      102.46     42.66 o 
  -8   6   3      194.71      196.87     49.56 o 
  -7   6   3      148.21      132.92     46.61 o 
  -6   6   3      381.75      393.85     57.74 o 
  -5   6   3        6.76       18.47     24.42 o 
  -4   6   3      221.75      213.30     38.50 o 
  -3   6   3      825.19      786.63     64.10 o 
  -2   6   3      352.99      408.81     42.89 o 
  -1   6   3      997.83     1098.90     63.12 o 
   0   6   3     1496.99     1448.71     50.04 o 
   1   6   3     1001.49     1092.15     64.09 o 
   2   6   3      351.04      436.35     45.61 o 
   3   6   3      824.25      751.44     59.62 o 
   4   6   3      230.30      292.98     36.96 o 
   5   6   3        5.74        4.54     27.42 o 
   6   6   3      385.28      405.62     56.02 o 
   7   6   3      144.20      203.25     41.49 o 
   8   6   3      190.04      173.12     44.61 o 
   9   6   3       98.82       52.86     43.86 o 
  -9   7   3       27.64        0.00     30.00 o 
  -8   7   3       53.31        0.00     36.89 o 
  -7   7   3      252.21      181.62     52.73 o 
  -6   7   3       25.79        5.70     36.74 o 
  -5   7   3       59.50       26.10     30.92 o 
  -4   7   3       21.65       80.68     32.56 o 
  -3   7   3      170.60      190.98     35.81 o 
  -2   7   3      186.02      137.10     37.85 o 
  -1   7   3      599.26      595.00     47.03 o 
   0   7   3     1983.72     2231.65    132.75 o 
   1   7   3      593.54      554.49     51.88 o 
   2   7   3      183.16      217.18     35.06 o 
   3   7   3      166.50      186.17     34.92 o 
   4   7   3       21.56        9.23     30.49 o 
   5   7   3       60.96      115.85     32.25 o 
   6   7   3       23.53       27.56     35.22 o 
   7   7   3      260.79      333.61     55.22 o 
   8   7   3       54.34       63.36     33.54 o 
   9   7   3       28.49       49.55     49.55 o 
  -8   8   3       65.75       83.11     44.91 o 
  -7   8   3       26.58       33.09     39.13 o 
  -6   8   3       91.83       86.97     48.94 o 
  -5   8   3       22.81       28.89     37.88 o 
  -4   8   3      150.73      171.53     40.08 o 
  -3   8   3      246.78      279.92     49.51 o 
  -2   8   3      127.11       37.72     43.70 o 
  -1   8   3      123.26       90.49     33.83 o 
   0   8   3      677.78      694.72     42.91 o 
   1   8   3      123.80      156.42     34.32 o 
   2   8   3      131.11      120.16     45.73 o 
   3   8   3      246.05      194.45     56.72 o 
   4   8   3      147.40       82.74     43.27 o 
   5   8   3       23.01       60.64     22.70 o 
   6   8   3       90.94       76.18     47.94 o 
   7   8   3       26.76       45.60     45.60 o 
   8   8   3       61.80       12.66     44.80 o 
  -7   9   3       82.98       20.08     41.85 o 
  -6   9   3       20.93       25.83     40.87 o 
  -5   9   3       47.37       55.41     31.99 o 
  -4   9   3      232.72      239.19     49.15 o 
  -3   9   3      206.75      232.53     50.73 o 
  -2   9   3      176.32       79.39     45.86 o 
  -1   9   3       98.02       71.70     38.38 o 
   0   9   3      179.25      213.26     40.07 o 
   1   9   3      101.97       71.05     25.89 o 
   2   9   3      172.06      202.63     44.97 o 
   3   9   3      213.35      258.17     49.31 o 
   4   9   3      236.71      167.92     54.83 o 
   5   9   3       46.88       46.61     38.62 o 
   6   9   3       23.30       30.06     38.46 o 
   7   9   3       82.84       36.64     39.59 o 
  -6  10   3       53.17       31.69     40.53 o 
  -5  10   3       26.52       24.81     36.13 o 
  -4  10   3       69.13       54.06     37.55 o 
  -3  10   3       11.91       34.81     34.81 o 
  -2  10   3      391.79      438.96     58.48 o 
  -1  10   3       64.45       98.81     40.32 o 
   0  10   3      188.27      210.47     40.86 o 
   1  10   3       63.98       87.26     31.78 o 
   2  10   3      394.95      464.50     60.56 o 
   3  10   3       11.49       56.32     35.63 o 
   4  10   3       68.24      114.83     25.68 o 
   5  10   3       25.79       17.46     36.31 o 
   6  10   3       51.84       63.99     31.35 o 
  -5  11   3        6.75       11.54     36.40 o 
  -4  11   3       78.89       63.02     39.28 o 
  -3  11   3       13.46        9.93     29.89 o 
  -2  11   3        3.56        5.53     24.21 o 
  -1  11   3       70.88      109.24     36.21 o 
   0  11   3      171.45      128.73     29.08 o 
   1  11   3       70.33       21.77     34.37 o 
   2  11   3        4.13       41.61     41.61 o 
   3  11   3       14.71       21.90     38.71 o 
   4  11   3       80.32      119.84     36.92 o 
   5  11   3        6.25       36.34     36.34 o 
  -3  12   3       17.58       29.62     34.23 o 
  -2  12   3      186.24      212.32     40.44 o 
  -1  12   3       23.27        9.79     27.72 o 
   0  12   3       13.14       21.52     19.43 o 
   1  12   3       23.10        0.00     26.75 o 
   2  12   3      187.15      131.03     40.29 o 
   3  12   3       16.87       33.39     26.56 o 
   0   0   4     2009.03     2025.86     32.72 o 
   1   0   4     2181.86     2255.65     29.86 o 
   2   0   4     1592.45     1513.09    141.70 o 
   3   0   4       15.52        2.76     11.89 o 
   4   0   4     2417.99     2332.97     56.17 o 
   5   0   4     1864.78     1782.71     54.54 o 
   6   0   4        0.01       16.81     16.81 o 
   7   0   4      561.54      524.56     46.30 o 
   8   0   4       58.86       52.23     22.94 o 
   9   0   4       87.26      116.82     40.29 o 
  10   0   4        5.55       24.61     27.49 o 
 -10   1   4       59.92       73.34     23.21 o 
  -9   1   4       51.01       26.13     47.03 o 
  -8   1   4       39.68       44.89     34.61 o 
  -7   1   4      293.47      310.12     47.48 o 
  -6   1   4       48.42       77.07     27.27 o 
  -5   1   4      630.98      678.25     50.15 o 
  -4   1   4     1185.13     1316.92     61.17 o 
  -3   1   4      506.87      504.97     28.82 o 
  -2   1   4     1714.11     1799.37     45.26 o 
  -1   1   4     6091.38     5941.81     84.17 o 
   0   1   4    13101.39    12503.20     93.60 o 
   1   1   4     5962.34     5761.09     84.19 o 
   2   1   4     1704.91     1818.69     47.31 o 
   3   1   4      501.17      536.00     27.92 o 
   4   1   4     1182.83     1181.03     61.84 o 
   5   1   4      610.43      571.46     48.74 o 
   6   1   4       48.23       81.69     23.49 o 
   7   1   4      283.44      335.01     46.66 o 
   8   1   4       43.88        5.12     40.14 o 
   9   1   4       52.13       35.16     40.59 o 
  10   1   4       57.98       71.58     44.61 o 
 -10   2   4       41.58       47.52     33.91 o 
  -9   2   4       34.66       24.81     46.37 o 
  -8   2   4       83.59       71.27     33.32 o 
  -7   2   4      830.68      796.73     74.08 o 
  -6   2   4       84.34      142.57     29.14 o 
  -5   2   4      924.07     1034.19     64.36 o 
  -4   2   4     1053.36     1098.49     57.63 o 
  -3   2   4      128.56      130.28     25.16 o 
  -2   2   4        0.63        8.35     14.10 o 
  -1   2   4    16507.52    17340.79    154.82 o 
   0   2   4     2184.90     2080.62     37.08 o 
   1   2   4    16334.61    16618.59    151.00 o 
   2   2   4        0.57       21.55     12.28 o 
   3   2   4      123.89      112.32     24.39 o 
   4   2   4     1082.57     1153.48     60.61 o 
   5   2   4      950.27     1137.10     62.54 o 
   6   2   4       82.23       72.63     32.66 o 
   7   2   4      832.32      798.63     75.36 o 
   8   2   4       84.05       36.45     31.70 o 
   9   2   4       34.16       41.09     35.68 o 
  10   2   4       42.13       57.66     42.96 o 
 -10   3   4       53.88       45.94     36.52 o 
  -9   3   4      100.82       60.46     43.64 o 
  -8   3   4      253.45      232.53     49.86 o 
  -7   3   4      679.91      759.64     72.03 o 
  -6   3   4       29.25       28.23     22.44 o 
  -5   3   4     1355.53     1298.04     74.78 o 
  -4   3   4      410.65      421.35     39.66 o 
  -3   3   4      974.52      903.44     50.07 o 
  -2   3   4       18.73       18.96      2.19 o 
  -1   3   4     4705.41     4721.55     90.98 o 
   0   3   4      413.10      393.87     19.85 o 
   1   3   4     4564.63     4823.56     91.43 o 
   2   3   4       17.60       17.77      2.13 o 
   3   3   4      976.75      967.82     49.52 o 
   4   3   4      399.21      431.59     40.12 o 
   5   3   4     1348.73     1254.97     72.85 o 
   6   3   4       30.72       45.25     24.33 o 
   7   3   4      676.07      740.76     79.10 o 
   8   3   4      263.03      306.91     49.57 o 
   9   3   4      101.01       43.84     43.84 o 
  10   3   4       56.43      115.77     36.65 o 
 -10   4   4       29.68       53.04     40.85 o 
  -9   4   4       43.11       55.54     32.04 o 
  -8   4   4       45.86       33.46     33.46 o 
  -7   4   4      237.69      246.38     47.29 o 
  -6   4   4       68.31       94.18     24.94 o 
  -5   4   4     1212.18     1076.85     74.69 o 
  -4   4   4      582.58      523.04     50.44 o 
  -3   4   4     1082.76     1045.65     56.12 o 
  -2   4   4      144.82      149.56     18.04 o 
  -1   4   4     1543.20     1517.21     64.44 o 
   0   4   4    10219.04     9946.51    252.74 o 
   1   4   4     1541.60     1520.69     65.11 o 
   2   4   4      146.36      132.06     16.55 o 
   3   4   4     1070.81      979.01     55.15 o 
   4   4   4      602.01      551.79     56.45 o 
   5   4   4     1178.90     1048.09     73.58 o 
   6   4   4       70.78       74.62     35.35 o 
   7   4   4      243.53      290.74     49.16 o 
   8   4   4       43.49       87.28     41.55 o 
   9   4   4       42.88       19.41     37.18 o 
  10   4   4       28.85       34.89     33.45 o 
  -9   5   4        8.17        6.41     30.82 o 
  -8   5   4       17.78       17.74     26.34 o 
  -7   5   4      294.24      296.25     52.37 o 
  -6   5   4      535.34      607.84     63.45 o 
  -5   5   4      743.06      716.61     65.88 o 
  -4   5   4      354.19      361.32     44.56 o 
  -3   5   4      350.93      350.68     33.29 o 
  -2   5   4      688.52      680.66     46.92 o 
  -1   5   4      120.14      137.67     22.78 o 
   0   5   4       24.00       39.73     14.24 o 
   1   5   4      121.13       89.49     23.31 o 
   2   5   4      689.33      711.81     47.28 o 
   3   5   4      351.62      373.53     30.91 o 
   4   5   4      362.32      370.06     41.17 o 
   5   5   4      741.61      770.68     60.55 o 
   6   5   4      533.15      555.74     58.45 o 
   7   5   4      289.37      262.45     52.75 o 
   8   5   4       17.08       35.96     38.80 o 
   9   5   4        8.03       13.06     24.46 o 
  10   5   4       20.87       41.44     29.35 o 
  -9   6   4        3.40       20.13     34.88 o 
  -8   6   4       40.18        0.00     40.64 o 
  -7   6   4       35.27       45.87     38.02 o 
  -6   6   4      156.21      180.81     37.61 o 
  -5   6   4      514.00      549.57     61.81 o 
  -4   6   4       26.47        4.15     28.27 o 
  -3   6   4      520.13      594.06     50.38 o 
  -2   6   4       94.61       91.75     28.20 o 
  -1   6   4      758.38      718.97     53.93 o 
   0   6   4     1229.76     1193.32     51.64 o 
   1   6   4      773.05      717.84     52.30 o 
   2   6   4       93.71      116.96     21.40 o 
   3   6   4      522.67      485.59     48.29 o 
   4   6   4       29.70        8.13     30.37 o 
   5   6   4      501.66      486.72     57.71 o 
   6   6   4      150.60      213.72     39.39 o 
   7   6   4       36.96       22.53     40.65 o 
   8   6   4       39.76       98.34     35.83 o 
   9   6   4        2.97       39.23     32.03 o 
  -9   7   4        4.83        0.00     29.27 o 
  -8   7   4       37.89       46.20     36.76 o 
  -7   7   4      170.74       80.21     45.76 o 
  -6   7   4      284.24      283.85     48.88 o 
  -5   7   4      553.09      559.97     67.18 o 
  -4   7   4      128.63      156.10     42.57 o 
  -3   7   4      309.92      307.05     51.05 o 
  -2   7   4      212.11      275.51     40.13 o 
  -1   7   4      496.36      523.40     48.36 o 
   0   7   4      138.45      161.88     63.70 o 
   1   7   4      493.42      483.99     48.63 o 
   2   7   4      211.77      187.18     41.23 o 
   3   7   4      320.53      412.89     52.29 o 
   4   7   4      133.55      133.83     42.07 o 
   5   7   4      554.65      548.64     63.05 o 
   6   7   4      286.04      230.06     48.37 o 
   7   7   4      169.10      194.81     51.11 o 
   8   7   4       37.06       56.21     28.64 o 
   9   7   4        5.00        6.46     28.09 o 
  -8   8   4       22.54       13.52     35.79 o 
  -7   8   4       80.00       45.35     42.52 o 
  -6   8   4       73.97       82.87     43.63 o 
  -5   8   4      646.64      735.91     73.31 o 
  -4   8   4      497.94      361.36     62.91 o 
  -3   8   4     1587.37     1636.28    100.35 o 
  -2   8   4      569.44      578.93     55.88 o 
  -1   8   4      422.18      389.60     55.83 o 
   0   8   4      374.68      361.78     55.00 o 
   1   8   4      421.75      529.10     53.47 o 
   2   8   4      575.15      638.74     61.07 o 
   3   8   4     1581.28     1592.80     98.56 o 
   4   8   4      496.89      458.02     64.06 o 
   5   8   4      639.12      536.13     68.73 o 
   6   8   4       71.89       75.26     45.25 o 
   7   8   4       76.68       66.58     29.01 o 
   8   8   4       21.90       24.82     29.10 o 
  -7   9   4       24.57       19.58     29.94 o 
  -6   9   4      158.30      126.61     47.37 o 
  -5   9   4      196.42      157.43     49.95 o 
  -4   9   4      344.56      368.53     50.17 o 
  -3   9   4      603.29      542.94     67.86 o 
  -2   9   4      181.92      205.18     45.58 o 
  -1   9   4      602.60      521.04     68.50 o 
   0   9   4       73.45       79.61     27.81 o 
   1   9   4      611.13      638.56     69.11 o 
   2   9   4      182.93      155.32     45.70 o 
   3   9   4      614.11      593.03     66.08 o 
   4   9   4      349.44      393.53     54.01 o 
   5   9   4      202.49      206.77     54.47 o 
   6   9   4      158.91      153.58     46.52 o 
   7   9   4       23.39       17.94     31.05 o 
  -6  10   4       39.27       18.56     38.64 o 
  -5  10   4      103.00       85.09     40.33 o 
  -4  10   4       15.04        5.91     38.78 o 
  -3  10   4      220.48      183.45     53.15 o 
  -2  10   4       34.04        5.59     38.21 o 
  -1  10   4       13.37       32.69     23.15 o 
   0  10   4        0.16       24.36     24.36 o 
   1  10   4       15.74       16.26     28.15 o 
   2  10   4       34.48       54.89     34.67 o 
   3  10   4      215.31      189.47     52.26 o 
   4  10   4       14.06        0.00     30.98 o 
   5  10   4      105.14      119.93     35.70 o 
   6  10   4       41.00        5.66     33.66 o 
  -5  11   4       60.97       56.25     32.80 o 
  -4  11   4       14.83       28.09     30.26 o 
  -3  11   4      139.94      127.90     42.69 o 
  -2  11   4        6.89       38.35     39.94 o 
  -1  11   4       80.23       64.95     37.46 o 
   0  11   4       19.11       23.51     18.81 o 
   1  11   4       84.23        5.40     39.96 o 
   2  11   4        6.74       21.60     33.28 o 
   3  11   4      143.77      161.81     37.37 o 
   4  11   4       13.90       28.82     28.82 o 
   5  11   4       61.55       52.40     30.52 o 
  -3  12   4       46.86       29.06     23.72 o 
  -2  12   4       10.30       48.59     25.69 o 
  -1  12   4        7.38        0.00     23.71 o 
   0  12   4       25.65        7.07     16.04 o 
   1  12   4        8.47        9.63     24.60 o 
   2  12   4       10.74        0.00     28.69 o 
   3  12   4       44.53       42.11     24.29 o 
   1   0   5      131.27      121.55     12.51 o 
   2   0   5    10411.92     9988.65    185.03 o 
   3   0   5        1.44       61.40     10.59 o 
   4   0   5       87.19       82.25     17.62 o 
   5   0   5      371.25      378.52     27.31 o 
   6   0   5      231.49      222.54     23.45 o 
   7   0   5      739.85      775.16     49.28 o 
   8   0   5        6.18       15.52     26.70 o 
   9   0   5        6.71       32.12     23.62 o 
  10   0   5       35.28       24.56     24.55 o 
 -10   1   5        2.82        7.23     40.32 o 
  -9   1   5      117.36      172.90     45.71 o 
  -8   1   5       35.63        5.50     40.88 o 
  -7   1   5       53.27       55.78     37.79 o 
  -6   1   5        3.76       11.57     22.23 o 
  -5   1   5     1319.56     1234.10     67.67 o 
  -4   1   5     1383.23     1284.51     70.76 o 
  -3   1   5     2290.29     2274.17     73.25 o 
  -2   1   5     8929.00     9100.58    126.25 o 
  -1   1   5    11569.08    11608.06    127.23 o 
   0   1   5     5444.95     4411.95   1039.94 o 
   1   1   5    11531.36    11716.36    128.24 o 
   2   1   5     8730.75     9007.11    124.69 o 
   3   1   5     2252.21     2326.79     72.66 o 
   4   1   5     1356.21     1255.20     70.81 o 
   5   1   5     1336.18     1160.72     67.08 o 
   6   1   5        3.00       37.86     22.06 o 
   7   1   5       53.41       22.39     28.64 o 
   8   1   5       36.80       25.97     34.06 o 
   9   1   5      115.38      124.12     44.66 o 
  10   1   5        2.25       32.74     36.47 o 
 -10   2   5        8.58       42.93     24.77 o 
  -9   2   5       42.88       45.42     42.57 o 
  -8   2   5       29.83       34.16     34.16 o 
  -7   2   5      776.93      754.86     73.40 o 
  -6   2   5      278.45      195.80     41.18 o 
  -5   2   5       91.05      120.99     24.69 o 
  -4   2   5       32.95       13.68     19.89 o 
  -3   2   5       66.15       75.65     23.40 o 
  -2   2   5     2587.46     2496.53     74.19 o 
  -1   2   5     2362.28     2399.10     61.88 o 
   0   2   5     6324.01     6312.62     67.63 o 
   1   2   5     2386.09     2378.32     61.86 o 
   2   2   5     2601.38     2566.08     74.93 o 
   3   2   5       63.88       80.52     20.28 o 
   4   2   5       34.78       24.05     17.91 o 
   5   2   5       87.33       80.78     26.44 o 
   6   2   5      277.25      254.12     36.52 o 
   7   2   5      769.04      798.57     67.68 o 
   8   2   5       28.94        0.00     31.06 o 
   9   2   5       43.91       98.79     42.31 o 
  10   2   5        8.90       37.46     37.46 o 
 -10   3   5       15.95       20.46     31.28 o 
  -9   3   5       84.92       12.57     47.18 o 
  -8   3   5       65.63       62.14     34.77 o 
  -7   3   5       37.20       44.24     30.71 o 
  -6   3   5      604.21      635.46     55.71 o 
  -5   3   5      141.89      121.75     22.51 o 
  -4   3   5      311.04      278.63     35.30 o 
  -3   3   5      671.66      778.01     46.69 o 
  -2   3   5     1516.14     1576.62     59.55 o 
  -1   3   5     2249.72     2338.50     67.15 o 
   0   3   5        2.41        0.43      9.32 o 
   1   3   5     2248.91     2359.68     67.30 o 
   2   3   5     1462.03     1399.67     54.87 o 
   3   3   5      702.36      668.72     44.61 o 
   4   3   5      326.47      304.32     35.38 o 
   5   3   5      141.46      143.42     34.10 o 
   6   3   5      603.14      513.13     53.33 o 
   7   3   5       35.95      101.20     34.44 o 
   8   3   5       70.80       93.54     44.34 o 
   9   3   5       84.90       91.92     46.27 o 
  10   3   5       15.81       19.82     34.37 o 
 -10   4   5       22.77       80.68     36.81 o 
  -9   4   5        1.94       42.14     42.14 o 
  -8   4   5       25.16       39.95     31.76 o 
  -7   4   5      239.31      232.79     45.85 o 
  -6   4   5       61.41       35.30     29.26 o 
  -5   4   5       28.82        3.78     22.51 o 
  -4   4   5      366.48      420.58     40.35 o 
  -3   4   5      153.80      146.90     31.73 o 
  -2   4   5     1366.94     1415.58     54.66 o 
  -1   4   5      207.88      285.70     33.14 o 
   0   4   5      587.83      561.51     27.82 o 
   1   4   5      205.14      254.45     32.39 o 
   2   4   5     1397.64     1447.44     54.12 o 
   3   4   5      159.87      176.88     37.21 o 
   4   4   5      362.10      344.59     37.93 o 
   5   4   5       29.76        7.66     27.47 o 
   6   4   5       57.67       53.35     26.64 o 
   7   4   5      235.30      281.51     48.81 o 
   8   4   5       24.88       40.51     32.19 o 
   9   4   5        2.33       25.51     39.34 o 
  10   4   5       23.13       47.71     34.07 o 
  -9   5   5       53.79       51.43     39.57 o 
  -8   5   5       43.26       82.95     36.54 o 
  -7   5   5      165.44      117.58     38.54 o 
  -6   5   5       82.43       94.95     33.57 o 
  -5   5   5      430.04      446.88     49.97 o 
  -4   5   5      233.73      242.03     33.63 o 
  -3   5   5      292.63      259.22     33.98 o 
  -2   5   5     2833.28     2788.89     95.37 o 
  -1   5   5     1019.46      999.13     62.37 o 
   0   5   5     1741.79     1777.01     52.67 o 
   1   5   5     1007.75      997.77     59.17 o 
   2   5   5     2824.29     2936.35     97.15 o 
   3   5   5      292.93      304.93     33.63 o 
   4   5   5      251.63      207.93     34.05 o 
   5   5   5      436.88      392.30     52.81 o 
   6   5   5       82.85       52.37     34.69 o 
   7   5   5      164.56      155.97     36.85 o 
   8   5   5       41.27       41.82     33.28 o 
   9   5   5       53.50       71.17     31.04 o 
  -9   6   5       14.92       26.42     44.87 o 
  -8   6   5      108.47      161.61     46.48 o 
  -7   6   5      118.39       91.39     41.17 o 
  -6   6   5       82.05       87.98     33.14 o 
  -5   6   5      647.44      660.19     64.07 o 
  -4   6   5      498.72      509.28     53.43 o 
  -3   6   5      658.02      592.68     54.81 o 
  -2   6   5       41.72       48.58     19.63 o 
  -1   6   5      881.57      933.63     58.68 o 
   0   6   5     1444.94     1419.31    127.06 o 
   1   6   5      866.84      957.19     60.51 o 
   2   6   5       40.40       17.13     23.49 o 
   3   6   5      654.48      633.02     56.44 o 
   4   6   5      505.97      445.03     52.44 o 
   5   6   5      642.06      652.13     63.27 o 
   6   6   5       82.35       97.07     33.52 o 
   7   6   5      119.10       61.98     41.03 o 
   8   6   5      107.33       42.70     42.70 o 
   9   6   5       13.87       51.58     36.51 o 
  -8   7   5      111.72      148.98     41.46 o 
  -7   7   5       83.08       48.68     31.02 o 
  -6   7   5      142.58      146.42     46.46 o 
  -5   7   5      460.81      454.72     64.15 o 
  -4   7   5       38.19       28.41     34.81 o 
  -3   7   5      315.92      340.97     46.67 o 
  -2   7   5      197.05      188.18     39.66 o 
  -1   7   5       72.97       58.69     27.91 o 
   0   7   5      879.68      991.27     57.07 o 
   1   7   5       72.51       85.10     30.94 o 
   2   7   5      191.28      213.71     33.97 o 
   3   7   5      324.53      378.00     46.67 o 
   4   7   5       35.21       37.11     28.63 o 
   5   7   5      469.54      523.84     64.46 o 
   6   7   5      137.27      163.66     40.09 o 
   7   7   5       83.70      157.92     30.42 o 
   8   7   5      110.17      123.18     40.88 o 
   9   7   5       98.48       88.41     38.93 o 
  -8   8   5        9.86       39.49     27.97 o 
  -7   8   5      141.72      107.91     26.19 o 
  -6   8   5      132.30      108.29     48.84 o 
  -5   8   5       14.98       33.85     30.91 o 
  -4   8   5       32.66        5.30     46.30 o 
  -3   8   5        3.42        9.89     33.65 o 
  -2   8   5        1.14       18.84     27.47 o 
  -1   8   5      275.25      191.11     45.98 o 
   0   8   5      296.14      279.13     46.47 o 
   1   8   5      277.47      378.91     50.67 o 
   2   8   5        0.84       31.85     31.85 o 
   3   8   5        4.47        9.73     36.33 o 
   4   8   5       33.65        5.16     33.63 o 
   5   8   5       14.13       21.75     34.32 o 
   6   8   5      131.64      137.34     46.45 o 
   7   8   5      144.54      142.90     35.73 o 
   8   8   5        9.71       54.62     27.82 o 
  -7   9   5        1.75       12.72     39.25 o 
  -6   9   5        5.57       12.42     27.74 o 
  -5   9   5       12.21       35.67     41.24 o 
  -4   9   5      205.89      187.57     45.14 o 
  -3   9   5       67.41       97.83     29.79 o 
  -2   9   5      843.35      779.66     75.61 o 
  -1   9   5       17.97       50.97     36.78 o 
   0   9   5      118.48      173.62     33.09 o 
   1   9   5       17.85       35.46     33.20 o 
   2   9   5      832.65      830.71     74.55 o 
   3   9   5       66.98       84.91     38.27 o 
   4   9   5      202.75      263.34     53.73 o 
   5   9   5       12.39        0.00     39.23 o 
   6   9   5        5.13       17.38     26.56 o 
   7   9   5        2.05        5.84     31.45 o 
  -6  10   5        7.37       30.10     39.50 o 
  -5  10   5      142.44       59.45     51.82 o 
  -4  10   5       88.56      110.29     38.04 o 
  -3  10   5       25.80        0.00     33.91 o 
  -2  10   5        5.72       22.06     25.89 o 
  -1  10   5      155.16      140.78     46.60 o 
   0  10   5      323.06      246.99     36.66 o 
   1  10   5      151.92      204.76     42.42 o 
   2  10   5        5.78        5.42     27.19 o 
   3  10   5       27.34        5.52     30.67 o 
   4  10   5       89.89       61.26     46.94 o 
   5  10   5      143.78      123.16     40.37 o 
   6  10   5        7.28       16.64     25.44 o 
  -5  11   5        1.32       38.30     27.34 o 
  -4  11   5       47.99       60.38     29.55 o 
  -3  11   5       22.70       38.16     30.40 o 
  -2  11   5       40.33       26.99     34.55 o 
  -1  11   5       11.20       21.36     35.46 o 
   0  11   5        2.65       21.52     18.80 o 
   1  11   5       11.34       15.95     33.25 o 
   2  11   5       38.14       37.25     23.18 o 
   3  11   5       23.45        5.28     28.53 o 
   4  11   5       47.44       26.16     30.98 o 
   5  11   5        1.20        5.09     30.19 o 
  -3  12   5        1.07       23.63     26.27 o 
  -2  12   5       49.10       23.80     34.62 o 
  -1  12   5       99.76       61.86     33.30 o 
   0  12   5       40.30       74.02     20.96 o 
   1  12   5       99.54       33.21     38.83 o 
   2  12   5       50.25        4.67     37.77 o 
   3  12   5        1.40        2.83     22.39 o 
   0   0   6      943.61      947.83     28.21 o 
   1   0   6     1977.74     1868.57     45.00 o 
   2   0   6       47.81       50.45     13.51 o 
   3   0   6        4.68        7.41     14.46 o 
   4   0   6     1468.41     1528.82    143.39 o 
   5   0   6       49.55       65.16     14.62 o 
   6   0   6        0.84        9.35     15.29 o 
   7   0   6     1821.61     1841.48    159.54 o 
   8   0   6       26.78       34.93     18.89 o 
   9   0   6      156.13      202.46     34.45 o 
  10   0   6        8.24        8.96     21.95 o 
 -10   1   6       29.22       34.99     28.90 o 
  -9   1   6       97.60       87.67     38.56 o 
  -8   1   6      605.98      534.89     71.18 o 
  -7   1   6      507.75      457.70     57.56 o 
  -6   1   6     1834.90     1654.83     91.07 o 
  -5   1   6      348.71      332.18     40.97 o 
  -4   1   6      259.94      209.58     28.13 o 
  -3   1   6      116.66      138.92     28.70 o 
  -2   1   6      893.03      826.54     46.89 o 
  -1   1   6     2220.94     2443.66     64.41 o 
   0   1   6     7221.67     7295.38   3521.14 o 
   1   1   6     2197.20     2146.64     65.78 o 
   2   1   6      861.61      775.73     48.89 o 
   3   1   6      117.68      153.55     28.05 o 
   4   1   6      274.42      315.49     30.63 o 
   5   1   6      328.18      317.94     41.58 o 
   6   1   6     1852.97     1804.35     96.89 o 
   7   1   6      501.99      549.69     61.11 o 
   8   1   6      607.65      573.15     75.31 o 
   9   1   6       98.31      119.31     39.54 o 
  10   1   6       30.19        6.59     40.15 o 
 -10   2   6       34.67       43.55     46.99 o 
  -9   2   6       40.20       32.75     41.94 o 
  -8   2   6       22.22       17.22     26.35 o 
  -7   2   6      376.89      452.47     61.84 o 
  -6   2   6       77.82      132.34     32.58 o 
  -5   2   6       30.49       41.19     25.25 o 
  -4   2   6      353.36      342.10     38.05 o 
  -3   2   6     1596.96     1574.06     64.63 o 
  -2   2   6        8.03       32.91     14.06 o 
  -1   2   6     1064.18     1015.07     44.65 o 
   0   2   6     2580.51     2709.06     48.02 o 
   1   2   6     1052.62     1043.51     44.14 o 
   2   2   6        6.81       11.61     14.22 o 
   3   2   6     1577.92     1657.13     59.02 o 
   4   2   6      345.72      316.49     36.66 o 
   5   2   6       29.14        3.34     24.16 o 
   6   2   6       77.59       27.42     29.05 o 
   7   2   6      377.72      442.01     54.87 o 
   8   2   6       24.59       46.84     23.86 o 
   9   2   6       39.08       29.10     39.86 o 
  10   2   6       36.23       12.61     41.89 o 
 -10   3   6       46.01       45.00     45.00 o 
  -9   3   6       70.16      123.20     39.46 o 
  -8   3   6       89.50      133.41     37.14 o 
  -7   3   6      536.51      577.49     62.07 o 
  -6   3   6      563.71      651.33     65.59 o 
  -5   3   6     1175.80     1072.85     74.56 o 
  -4   3   6       73.62       86.41     23.53 o 
  -3   3   6      359.17      376.67     37.22 o 
  -2   3   6     1955.06     1963.21     56.57 o 
  -1   3   6      519.85      552.15     31.95 o 
   0   3   6     5924.80     5960.24     76.07 o 
   1   3   6      488.64      452.06     33.01 o 
   2   3   6     1962.20     2044.53     57.32 o 
   3   3   6      353.01      398.94     36.52 o 
   4   3   6       79.04       51.33     23.22 o 
   5   3   6     1185.28     1254.31     72.86 o 
   6   3   6      570.34      533.82     58.07 o 
   7   3   6      533.54      558.32     60.54 o 
   8   3   6       93.33       87.23     28.86 o 
   9   3   6       68.32       66.30     19.99 o 
  10   3   6       46.18       64.63     40.86 o 
 -10   4   6       27.58        6.84     41.50 o 
  -9   4   6       90.21       57.67     42.97 o 
  -8   4   6       26.28       23.37     34.04 o 
  -7   4   6      119.54       41.56     42.83 o 
  -6   4   6       26.15       36.35     32.16 o 
  -5   4   6       93.29      121.99     27.51 o 
  -4   4   6      494.75      484.92     43.78 o 
  -3   4   6      648.01      731.07     50.62 o 
  -2   4   6      321.22      344.14     33.63 o 
  -1   4   6      567.74      545.78     38.20 o 
   0   4   6     5881.25     5999.23     84.34 o 
   1   4   6      561.05      508.53     35.85 o 
   2   4   6      309.80      332.14     32.90 o 
   3   4   6      636.39      632.41     49.91 o 
   4   4   6      514.48      479.42     47.06 o 
   5   4   6       95.34      101.11     29.11 o 
   6   4   6       27.20       22.47     21.55 o 
   7   4   6      122.82      128.15     35.85 o 
   8   4   6       24.22       22.96     26.93 o 
   9   4   6       91.14      157.01     43.96 o 
  10   4   6       29.32       26.60     26.60 o 
  -9   5   6       33.21        6.43     35.88 o 
  -8   5   6       11.13       17.91     34.33 o 
  -7   5   6      287.59      281.59     52.51 o 
  -6   5   6      679.13      725.05     68.04 o 
  -5   5   6      476.23      513.06     54.40 o 
  -4   5   6      424.68      475.59     46.21 o 
  -3   5   6       84.10       87.25     25.12 o 
  -2   5   6      734.37      849.69     57.41 o 
  -1   5   6      265.05      215.09     30.75 o 
   0   5   6     1414.07     1358.17     46.30 o 
   1   5   6      254.71      254.29     29.98 o 
   2   5   6      733.23      711.91     58.99 o 
   3   5   6       79.86       92.97     25.30 o 
   4   5   6      415.14      467.89     49.22 o 
   5   5   6      470.22      468.86     62.18 o 
   6   5   6      672.58      726.46     67.84 o 
   7   5   6      287.81      285.76     47.30 o 
   8   5   6       11.01       35.62     32.54 o 
   9   5   6       32.41       12.75     32.58 o 
  -9   6   6       21.16        6.55     39.71 o 
  -8   6   6       33.27       37.10     40.05 o 
  -7   6   6        5.19       34.25     37.04 o 
  -6   6   6       95.42       62.43     42.25 o 
  -5   6   6      150.60      235.03     46.52 o 
  -4   6   6      681.94      678.83     62.09 o 
  -3   6   6      350.24      297.01     44.14 o 
  -2   6   6     1194.32     1200.93     71.51 o 
  -1   6   6       15.67        6.74     17.21 o 
   0   6   6      639.17      625.48     85.47 o 
   1   6   6       16.56        9.98     19.20 o 
   2   6   6     1174.34     1312.82     73.22 o 
   3   6   6      352.47      373.33     42.11 o 
   4   6   6      677.35      683.32     60.06 o 
   5   6   6      153.09      176.43     39.98 o 
   6   6   6       92.02       66.76     28.59 o 
   7   6   6        5.51       28.08     26.94 o 
   8   6   6       32.05       24.19     32.04 o 
   9   6   6       19.86        6.38     43.57 o 
  -8   7   6        7.88       57.27     36.53 o 
  -7   7   6      153.99      114.34     44.64 o 
  -6   7   6       84.79      111.98     37.12 o 
  -5   7   6      596.75      562.99     63.47 o 
  -4   7   6      425.31      471.21     61.13 o 
  -3   7   6      365.11      397.24     48.34 o 
  -2   7   6      178.78      157.64     34.21 o 
  -1   7   6      718.74      788.20     63.22 o 
   0   7   6       17.67       11.52     17.21 o 
   1   7   6      723.32      772.57     60.07 o 
   2   7   6      178.52      167.98     41.18 o 
   3   7   6      374.78      404.26     50.50 o 
   4   7   6      430.23      406.47     60.04 o 
   5   7   6      596.35      656.15     67.34 o 
   6   7   6       81.72      141.41     38.45 o 
   7   7   6      153.89       57.98     46.40 o 
   8   7   6        8.01       38.84     38.84 o 
  -8   8   6       22.24       25.64     30.08 o 
  -7   8   6       13.00       18.68     35.70 o 
  -6   8   6        9.54       71.08     25.16 o 
  -5   8   6      310.00      234.61     54.73 o 
  -4   8   6      452.57      476.39     69.27 o 
  -3   8   6      759.03      753.76     71.18 o 
  -2   8   6      370.85      279.10     48.96 o 
  -1   8   6       14.33       18.32     26.70 o 
   0   8   6      131.57      141.16     23.11 o 
   1   8   6       15.89       40.97     26.12 o 
   2   8   6      388.49      322.35     46.51 o 
   3   8   6      767.22      900.71     75.29 o 
   4   8   6      466.69      450.51     63.52 o 
   5   8   6      313.59      372.20     53.70 o 
   6   8   6       10.31       67.88     27.73 o 
   7   8   6       13.16       23.44     30.99 o 
   8   8   6       21.56       41.49     33.02 o 
  -7   9   6        1.54        6.17     37.61 o 
  -6   9   6      220.78      175.62     55.17 o 
  -5   9   6       90.50      181.24     38.36 o 
  -4   9   6       46.82       95.41     35.94 o 
  -3   9   6       37.72       80.86     30.93 o 
  -2   9   6       64.39       57.29     35.75 o 
  -1   9   6      265.25      224.09     41.97 o 
   0   9   6       11.35        5.84     58.10 o 
   1   9   6      266.55      248.11     48.31 o 
   2   9   6       66.95       51.47     39.17 o 
   3   9   6       40.42       52.72     33.36 o 
   4   9   6       46.00       21.70     31.66 o 
   5   9   6       92.73       94.83     35.74 o 
   6   9   6      215.69      142.06     39.77 o 
   7   9   6        1.64       34.16     34.16 o 
  -6  10   6       11.71       14.20     25.51 o 
  -5  10   6       12.80       40.63     40.63 o 
  -4  10   6      129.87       28.46     41.47 o 
  -3  10   6      198.55      150.25     44.21 o 
  -2  10   6        0.51       27.28     26.13 o 
  -1  10   6       40.55       53.74     36.47 o 
   0  10   6      101.48      131.13     24.67 o 
   1  10   6       38.73       69.56     39.65 o 
   2  10   6        0.18       16.17     27.95 o 
   3  10   6      195.22      190.11     41.71 o 
   4  10   6      131.21      186.05     41.66 o 
   5  10   6       13.14       21.89     30.97 o 
   6  10   6       11.89       43.19     24.13 o 
  -5  11   6       37.22       21.24     29.99 o 
  -4  11   6       15.58       16.06     27.79 o 
  -3  11   6      116.37       32.03     45.27 o 
  -2  11   6      146.81       84.83     40.36 o 
  -1  11   6       54.37       89.59     33.72 o 
   0  11   6       98.22       79.07     25.36 o 
   1  11   6       56.02       89.31     38.27 o 
   2  11   6      145.78      156.99     40.54 o 
   3  11   6      118.69      119.41     39.88 o 
   4  11   6       15.73       20.43     23.95 o 
   5  11   6       37.45       39.61     25.24 o 
  -3  12   6       28.84       41.28     26.33 o 
  -2  12   6       34.09        9.27     23.65 o 
  -1  12   6       49.50        4.67     29.83 o 
   0  12   6       19.49        2.45     17.34 o 
   1  12   6       50.73       27.84     27.84 o 
   2  12   6       34.54       13.71     30.66 o 
   3  12   6       28.08       13.32     27.75 o 
   1   0   7      726.74      724.56     29.78 o 
   2   0   7      339.37      356.09     20.71 o 
   3   0   7     5196.32     5647.99    143.23 o 
   4   0   7      822.65      861.15     37.41 o 
   5   0   7      114.59      129.40     18.69 o 
   6   0   7      214.96      168.49     27.24 o 
   7   0   7      472.93      455.66     60.58 o 
   8   0   7      200.72      256.09     32.25 o 
   9   0   7       44.28       17.14     28.61 o 
  10   0   7        6.68        2.76     27.16 o 
 -10   1   7        0.90       34.19     41.59 o 
  -9   1   7       89.19      117.80     40.62 o 
  -8   1   7       29.24       98.60     32.84 o 
  -7   1   7      518.17      484.41     62.63 o 
  -6   1   7       30.40       52.74     31.72 o 
  -5   1   7      494.91      480.87     50.71 o 
  -4   1   7      833.32      773.59     55.10 o 
  -3   1   7     5907.68     6122.23    129.20 o 
  -2   1   7     2619.23     2730.04     77.02 o 
  -1   1   7     6615.74     6547.64    111.81 o 
   0   1   7     7189.59     6878.97   1446.21 o 
   1   1   7     6626.42     6498.70    109.42 o 
   2   1   7     2587.69     2623.13     75.32 o 
   3   1   7     5925.10     5912.09    124.63 o 
   4   1   7      824.84      778.95     51.13 o 
   5   1   7      488.69      535.31     46.15 o 
   6   1   7       29.07       39.56     28.51 o 
   7   1   7      525.65      522.62     57.59 o 
   8   1   7       29.98       31.99     36.91 o 
   9   1   7       91.35       96.40     45.91 o 
  10   1   7        0.85       39.89     22.99 o 
 -10   2   7       39.52       35.90     29.56 o 
  -9   2   7       31.78       39.06     42.12 o 
  -8   2   7       92.49       57.31     38.86 o 
  -7   2   7      377.45      316.02     60.04 o 
  -6   2   7      688.34      733.22     62.58 o 
  -5   2   7       76.31      109.13     28.81 o 
  -4   2   7     1080.64     1021.17     62.76 o 
  -3   2   7     2163.17     2280.02     80.89 o 
  -2   2   7      425.00      475.61     34.08 o 
  -1   2   7      294.75      258.61     26.37 o 
   0   2   7       95.37       85.74     17.26 o 
   1   2   7      286.26      287.65     23.25 o 
   2   2   7      427.41      398.83     36.04 o 
   3   2   7     2167.14     2134.97     77.09 o 
   4   2   7     1072.37     1161.37     63.46 o 
   5   2   7       76.55       99.31     27.61 o 
   6   2   7      682.48      685.15     62.47 o 
   7   2   7      375.36      389.02     53.23 o 
   8   2   7       88.16      105.29     39.42 o 
   9   2   7       31.48       21.00     35.61 o 
  10   2   7       39.27       12.67     32.35 o 
 -10   3   7       10.38       28.49     28.49 o 
  -9   3   7      130.74      131.48     46.49 o 
  -8   3   7       74.82       35.34     40.80 o 
  -7   3   7       74.52      103.19     38.59 o 
  -6   3   7      254.00      346.55     43.53 o 
  -5   3   7      587.88      688.53     61.02 o 
  -4   3   7      116.74      168.33     25.68 o 
  -3   3   7     7822.11     8074.65    160.38 o 
  -2   3   7      769.43      732.32     45.93 o 
  -1   3   7      865.66      751.19     41.76 o 
   0   3   7     2675.77     2698.07     54.82 o 
   1   3   7      878.61      829.29     43.25 o 
   2   3   7      749.32      765.28     46.49 o 
   3   3   7     7829.27     7631.17    148.13 o 
   4   3   7      120.82      161.05     22.32 o 
   5   3   7      589.80      667.38     56.87 o 
   6   3   7      254.75      207.03     41.64 o 
   7   3   7       79.44      106.39     38.68 o 
   8   3   7       78.51       91.81     26.09 o 
   9   3   7      130.49      113.46     39.16 o 
  10   3   7        9.92       25.47     33.71 o 
 -10   4   7       40.71       41.43     41.43 o 
  -9   4   7       20.98        6.49     35.03 o 
  -8   4   7       28.25       65.42     32.02 o 
  -7   4   7      292.87      297.41     55.68 o 
  -6   4   7      465.02      494.78     50.68 o 
  -5   4   7       45.13       44.69     31.23 o 
  -4   4   7      290.26      285.38     36.10 o 
  -3   4   7     1423.20     1417.67     79.39 o 
  -2   4   7     1161.91     1296.53     62.85 o 
  -1   4   7       90.95       79.35     19.49 o 
   0   4   7     1520.25     1626.05     49.33 o 
   1   4   7       85.43      104.59     24.42 o 
   2   4   7     1155.83     1194.30     64.66 o 
   3   4   7     1427.71     1520.95     72.60 o 
   4   4   7      292.59      221.45     40.38 o 
   5   4   7       46.88       51.64     27.80 o 
   6   4   7      457.91      431.12     56.88 o 
   7   4   7      292.27      318.34     55.34 o 
   8   4   7       26.93       45.62     21.38 o 
   9   4   7       20.63       24.74     32.77 o 
  10   4   7       41.09       13.02     24.34 o 
  -9   5   7       71.78       71.09     38.25 o 
  -8   5   7        0.19        6.02     33.57 o 
  -7   5   7       20.56       54.91     34.72 o 
  -6   5   7       84.65      123.17     36.58 o 
  -5   5   7      136.09      219.18     37.68 o 
  -4   5   7      109.01       77.88     29.14 o 
  -3   5   7      314.56      264.65     38.75 o 
  -2   5   7      581.24      596.11     49.91 o 
  -1   5   7       10.44        8.94     18.57 o 
   0   5   7       19.40       18.47     16.96 o 
   1   5   7       11.48        5.86     18.61 o 
   2   5   7      565.99      594.97     49.51 o 
   3   5   7      310.62      309.63     40.42 o 
   4   5   7      112.18      111.55     33.72 o 
   5   5   7      143.66       95.23     36.23 o 
   6   5   7       82.30       43.72     40.33 o 
   7   5   7       18.76       32.41     32.41 o 
   8   5   7        0.47        5.91     32.89 o 
   9   5   7       70.74       50.36     35.60 o 
  -9   6   7       33.25       84.00     32.33 o 
  -8   6   7       45.75       36.92     30.17 o 
  -7   6   7        1.98       11.47     25.63 o 
  -6   6   7      162.04      256.99     40.95 o 
  -5   6   7      199.67      204.90     43.96 o 
  -4   6   7      172.80      160.06     39.89 o 
  -3   6   7       12.91       23.71     16.82 o 
  -2   6   7      143.69      139.61     30.32 o 
  -1   6   7       92.45       97.94     27.96 o 
   0   6   7       10.40        8.13     17.11 o 
   1   6   7       95.11       76.06     31.33 o 
   2   6   7      139.82      145.27     31.67 o 
   3   6   7       12.55       16.41     18.31 o 
   4   6   7      171.17      205.10     40.54 o 
   5   6   7      189.32      155.07     48.16 o 
   6   6   7      161.30       87.73     41.58 o 
   7   6   7        2.73       11.21     25.06 o 
   8   6   7       48.05       29.98     28.73 o 
   9   6   7       33.32       31.21     29.98 o 
  -8   7   7        5.71       37.52     21.71 o 
  -7   7   7       23.49        5.97     36.25 o 
  -6   7   7       79.35       61.31     38.23 o 
  -5   7   7      201.93      201.85     44.79 o 
  -4   7   7       13.16        9.58     24.47 o 
  -3   7   7      859.91      925.59     73.87 o 
  -2   7   7      466.86      457.18     46.23 o 
  -1   7   7      292.92      349.82     44.91 o 
   0   7   7      164.35      160.08     31.58 o 
   1   7   7      301.24      314.36     46.32 o 
   2   7   7      473.14      517.76     51.80 o 
   3   7   7      878.31     1084.94     75.59 o 
   4   7   7       14.19        9.46     34.04 o 
   5   7   7      206.62      222.84     51.66 o 
   6   7   7       79.33      103.06     35.54 o 
   7   7   7       21.26       45.93     21.52 o 
   8   7   7        5.87       17.90     31.04 o 
  -8   8   7       35.44       12.48     33.00 o 
  -7   8   7       86.11      127.90     38.03 o 
  -6   8   7       12.91       28.02     28.02 o 
  -5   8   7       93.24       11.10     39.14 o 
  -4   8   7       74.68      109.94     37.40 o 
  -3   8   7      120.28       79.50     37.84 o 
  -2   8   7      102.36       76.20     36.25 o 
  -1   8   7      854.17      935.47     73.26 o 
   0   8   7        3.11       19.94     16.07 o 
   1   8   7      849.03      942.56     75.72 o 
   2   8   7       99.62       70.65     27.01 o 
   3   8   7      120.98      102.65     36.92 o 
   4   8   7       73.11       56.26     39.32 o 
   5   8   7       95.68       85.78     36.35 o 
   6   8   7       11.63       33.08     33.08 o 
   7   8   7       89.70      109.24     37.71 o 
   8   8   7       34.62       28.91     31.20 o 
  -7   9   7       20.32       18.02     34.47 o 
  -6   9   7       34.02       11.85     40.14 o 
  -5   9   7       18.44       51.68     33.01 o 
  -4   9   7       34.20       60.94     35.48 o 
  -3   9   7      163.55      128.35     43.47 o 
  -2   9   7      233.96      270.00     45.25 o 
  -1   9   7      195.97      183.38     39.46 o 
   0   9   7      159.68      114.74     26.67 o 
   1   9   7      189.56      146.95     42.71 o 
   2   9   7      233.90      277.31     47.05 o 
   3   9   7      158.78      146.84     39.95 o 
   4   9   7       33.74       43.02     30.39 o 
   5   9   7       17.54       21.99     31.11 o 
   6   9   7       34.08       38.94     36.51 o 
   7   9   7       21.38       11.11     39.98 o 
  -6  10   7        8.34       33.96     24.02 o 
  -5  10   7       96.80       84.73     37.90 o 
  -4  10   7       11.51       33.47     30.51 o 
  -3  10   7       22.72       43.78     30.98 o 
  -2  10   7       62.54       32.32     34.88 o 
  -1  10   7      102.96       95.93     39.17 o 
   0  10   7       40.88       49.06     17.07 o 
   1  10   7      102.90      100.82     39.39 o 
   2  10   7       61.00       90.56     36.51 o 
   3  10   7       22.90       53.54     25.10 o 
   4  10   7       11.67       53.70     28.38 o 
   5  10   7       95.74      133.62     39.62 o 
   6  10   7        7.94       10.50     24.60 o 
  -4  11   7        9.84       20.79     26.47 o 
  -3  11   7       37.32       62.53     22.09 o 
  -2  11   7       28.99       77.98     29.86 o 
  -1  11   7       21.93       20.75     30.23 o 
   0  11   7        0.07       24.71     20.76 o 
   1  11   7       22.28        0.00     28.30 o 
   2  11   7       27.31       15.40     29.52 o 
   3  11   7       38.91       35.48     22.12 o 
   4  11   7        9.56        4.99     21.67 o 
   5  11   7       13.73       23.96     29.15 o 
  -2  12   7       15.67       40.55     23.43 o 
  -1  12   7       46.33       45.41     28.75 o 
   0  12   7        2.87       20.69     16.24 o 
   1  12   7       45.85       45.29     30.71 o 
   2  12   7       15.24        8.87     25.13 o 
   0   0   8     4873.41     4953.17    159.71 o 
   1   0   8      747.27      762.51     21.76 o 
   2   0   8     2544.28     2602.39     53.70 o 
   3   0   8      552.80      549.96     34.29 o 
   4   0   8      459.94      456.20     29.83 o 
   5   0   8        0.58        1.93      9.29 o 
   6   0   8       25.49       25.55     18.05 o 
   7   0   8      958.02      938.83     52.21 o 
   8   0   8       20.53       14.28     22.47 o 
   9   0   8      149.88      205.97     36.55 o 
  10   0   8        0.04       23.09     23.09 o 
 -10   1   8       26.87        0.00     33.11 o 
  -9   1   8       14.63       61.95     29.04 o 
  -8   1   8      373.84      315.81     51.69 o 
  -7   1   8        6.64        9.75     34.38 o 
  -6   1   8     1778.64     1722.24     93.91 o 
  -5   1   8      214.43      181.34     35.79 o 
  -4   1   8      596.60      679.79     51.96 o 
  -3   1   8     2158.59     2285.15     84.85 o 
  -2   1   8      273.21      253.15     24.93 o 
  -1   1   8     3437.83     3479.87     88.66 o 
   0   1   8    13740.59    13311.48    119.15 o 
   1   1   8     3454.29     3465.50     85.42 o 
   2   1   8      285.31      265.39     23.24 o 
   3   1   8     2162.92     2367.54     80.42 o 
   4   1   8      624.04      611.58     48.68 o 
   5   1   8      209.19      214.53     40.95 o 
   6   1   8     1779.35     1631.04     92.68 o 
   7   1   8        7.24       14.13     33.69 o 
   8   1   8      374.58      400.38     53.53 o 
   9   1   8       14.73        6.08     39.93 o 
  10   1   8       27.02       31.84     26.77 o 
 -10   2   8        5.91        5.49     36.55 o 
  -9   2   8       59.23       12.88     39.60 o 
  -8   2   8        4.58       33.81     33.81 o 
  -7   2   8      157.62      208.88     45.62 o 
  -6   2   8      148.27      153.74     37.70 o 
  -5   2   8      179.70      167.20     31.66 o 
  -4   2   8        7.40       21.62     18.79 o 
  -3   2   8     1094.20     1178.80     61.45 o 
  -2   2   8      424.09      405.94     42.78 o 
  -1   2   8     1322.65     1229.11     53.64 o 
   0   2   8       85.07       33.06     25.41 o 
   1   2   8     1321.59     1304.06     53.91 o 
   2   2   8      421.25      379.73     37.52 o 
   3   2   8     1115.40     1145.82     59.48 o 
   4   2   8        8.55        9.17     21.74 o 
   5   2   8      179.46      184.59     33.31 o 
   6   2   8      149.92       94.65     34.65 o 
   7   2   8      155.08      127.51     44.08 o 
   8   2   8        4.66       16.03     20.71 o 
   9   2   8       60.16       88.70     36.91 o 
  10   2   8        5.91       31.85     35.47 o 
 -10   3   8       55.67      113.62     41.43 o 
  -9   3   8        0.22       19.77     44.22 o 
  -8   3   8       16.96       11.84     40.21 o 
  -7   3   8      104.21      135.83     46.75 o 
  -6   3   8     1069.96     1023.77     82.06 o 
  -5   3   8      102.35       85.63     29.62 o 
  -4   3   8      343.99      329.45     48.96 o 
  -3   3   8      232.77      270.75     35.01 o 
  -2   3   8      560.20      669.83     43.52 o 
  -1   3   8      610.03      681.07     42.14 o 
   0   3   8     6482.57     6770.37     89.92 o 
   1   3   8      619.94      601.42     40.98 o 
   2   3   8      531.39      563.80     43.33 o 
   3   3   8      230.59      283.77     36.57 o 
   4   3   8      364.33      349.19     41.81 o 
   5   3   8       97.63       60.03     28.58 o 
   6   3   8     1074.45     1174.81     79.26 o 
   7   3   8      101.22       92.78     38.11 o 
   8   3   8       16.40        5.43     27.24 o 
   9   3   8        0.29       11.88     36.72 o 
  10   3   8       56.70       63.10     36.81 o 
  -9   4   8      111.14      104.87     44.49 o 
  -8   4   8       35.12       12.00     37.13 o 
  -7   4   8       32.44        5.43     39.37 o 
  -6   4   8      155.11      157.68     39.71 o 
  -5   4   8      427.45      426.80     50.23 o 
  -4   4   8      643.95      600.13     55.52 o 
  -3   4   8      190.86      175.73     34.86 o 
  -2   4   8      824.92      813.60     55.76 o 
  -1   4   8      258.27      239.39     32.14 o 
   0   4   8        4.30        6.25     13.87 o 
   1   4   8      257.13      303.55     35.12 o 
   2   4   8      824.64      900.48     53.11 o 
   3   4   8      183.00      218.71     35.16 o 
   4   4   8      633.30      569.02     51.51 o 
   5   4   8      419.24      451.14     45.04 o 
   6   4   8      158.09      161.07     37.06 o 
   7   4   8       34.86       30.94     25.27 o 
   8   4   8       36.95       68.20     36.84 o 
   9   4   8      111.12      116.25     37.23 o 
  -9   5   8       16.77        0.00     35.45 o 
  -8   5   8       70.50       66.75     32.68 o 
  -7   5   8      251.00      311.68     49.79 o 
  -6   5   8      586.56      497.32     65.65 o 
  -5   5   8       53.41       40.47     30.15 o 
  -4   5   8      657.55      663.29     62.69 o 
  -3   5   8      117.01      112.27     29.62 o 
  -2   5   8      272.17      235.79     32.40 o 
  -1   5   8     1143.01     1127.48     64.64 o 
   0   5   8     3609.75     3607.50     96.06 o 
   1   5   8     1150.77     1176.70     64.95 o 
   2   5   8      262.01      226.21     31.63 o 
   3   5   8      113.38       75.00     26.94 o 
   4   5   8      666.08      712.12     56.50 o 
   5   5   8       50.45       79.41     30.55 o 
   6   5   8      592.73      623.55     71.31 o 
   7   5   8      247.18      313.91     52.46 o 
   8   5   8       67.82       11.73     38.93 o 
   9   5   8       16.68       18.61     38.79 o 
  -9   6   8       38.38       63.90     37.28 o 
  -8   6   8       98.96      171.64     32.46 o 
  -7   6   8        1.26       35.85     35.85 o 
  -6   6   8       87.62       10.60     41.67 o 
  -5   6   8       75.28      121.04     26.97 o 
  -4   6   8     1052.79     1065.88     82.64 o 
  -3   6   8       56.27       81.37     22.99 o 
  -2   6   8     1068.67     1052.55     70.36 o 
  -1   6   8       97.79      123.50     26.22 o 
   0   6   8      158.01      145.70     28.02 o 
   1   6   8       97.74      104.23     24.63 o 
   2   6   8     1049.50     1085.63     72.56 o 
   3   6   8       57.20       31.67     31.67 o 
   4   6   8     1055.59     1094.66     78.37 o 
   5   6   8       78.22       57.13     28.57 o 
   6   6   8       90.25      119.37     33.25 o 
   7   6   8        1.06        0.00     27.40 o 
   8   6   8       97.19      112.85     44.05 o 
   9   6   8       36.98       24.57     35.78 o 
  -8   7   8       29.44        0.00     36.94 o 
  -7   7   8      118.20      153.45     48.68 o 
  -6   7   8       46.95        5.54     36.48 o 
  -5   7   8      434.29      400.15     65.94 o 
  -4   7   8      281.24      324.65     51.96 o 
  -3   7   8        0.36        4.52     25.29 o 
  -2   7   8       43.32       43.10     25.13 o 
  -1   7   8       14.03       29.19     23.19 o 
   0   7   8      519.21      494.18     59.02 o 
   1   7   8       14.27        4.14     27.08 o 
   2   7   8       40.23       17.04     32.49 o 
   3   7   8        0.38       26.90     32.92 o 
   4   7   8      284.01      219.30     54.36 o 
   5   7   8      437.12      417.24     50.87 o 
   6   7   8       52.88       37.88     42.26 o 
   7   7   8      118.18      102.50     44.09 o 
   8   7   8       30.26        5.86     40.28 o 
  -7   8   8        2.92       26.02     26.02 o 
  -6   8   8        0.79       23.04     32.60 o 
  -5   8   8       32.56       49.50     28.59 o 
  -4   8   8      176.53      214.43     50.95 o 
  -3   8   8       51.92       49.87     29.06 o 
  -2   8   8      190.28      144.06     45.53 o 
  -1   8   8       27.82       84.39     30.39 o 
   0   8   8      502.21      468.15     40.47 o 
   1   8   8       28.24       37.24     34.87 o 
   2   8   8      194.22      171.14     40.31 o 
   3   8   8       50.27       39.32     32.57 o 
   4   8   8      184.98      158.61     48.79 o 
   5   8   8       30.88       37.33     34.97 o 
   6   8   8        0.62       33.17     33.17 o 
   7   8   8        2.95       16.97     32.44 o 
   8   8   8       12.06       45.18     21.13 o 
  -7   9   8        3.90       11.61     33.92 o 
  -6   9   8      101.10       80.77     32.62 o 
  -5   9   8       68.08       28.22     38.65 o 
  -4   9   8       19.87       21.91     34.65 o 
  -3   9   8       25.68       58.40     31.40 o 
  -2   9   8      159.42      160.56     36.24 o 
  -1   9   8        0.20       25.52     24.45 o 
   0   9   8       56.97        5.67     38.12 o 
   1   9   8        0.27       15.20     31.69 o 
   2   9   8      157.21      174.37     42.92 o 
   3   9   8       27.61       20.89     30.44 o 
   4   9   8       18.61       21.27     33.66 o 
   5   9   8       69.38       59.55     41.58 o 
   6   9   8       99.58      141.68     38.51 o 
   7   9   8        3.50        5.40     23.47 o 
  -6  10   8        8.38       21.87     21.87 o 
  -5  10   8        4.62        0.00     35.59 o 
  -4  10   8      208.32      250.87     51.17 o 
  -3  10   8       17.63       26.92     34.46 o 
  -2  10   8       56.29       31.94     39.08 o 
  -1  10   8      126.55      116.26     35.81 o 
   0  10   8        0.60        4.71     31.77 o 
   1  10   8      128.10      152.60     36.06 o 
   2  10   8       59.19       89.48     33.70 o 
   3  10   8       17.90       21.10     33.32 o 
   4  10   8      208.47      184.22     46.17 o 
   5  10   8        4.84        5.21     26.03 o 
   6  10   8        8.61       15.23     29.16 o 
  -4  11   8       19.32       30.16     17.41 o 
  -3  11   8       92.04      111.55     34.41 o 
  -2  11   8       58.95       10.18     31.36 o 
  -1  11   8       11.94       35.63     25.49 o 
   0  11   8       78.45       41.85     23.15 o 
   1  11   8       12.37       25.37     25.37 o 
   2  11   8       57.27       65.33     27.96 o 
   3  11   8       93.25        4.93     46.65 o 
   4  11   8       20.25       19.25     28.06 o 
  -2  12   8       77.46       65.34     31.10 o 
  -1  12   8       10.05        8.81     27.17 o 
   0  12   8       28.91       18.49     16.56 o 
   1  12   8        9.76       17.57     23.27 o 
   2  12   8       76.59       81.57     18.74 o 
   1   0   9       26.25       18.24     12.04 o 
   2   0   9     1124.49     1223.63     98.95 o 
   3   0   9      780.66      721.96     42.26 o 
   4   0   9       21.16       37.04     13.52 o 
   5   0   9        5.10        7.48     14.08 o 
   6   0   9      337.77      382.43     37.35 o 
   7   0   9      214.78      227.46     29.65 o 
   8   0   9        2.19       22.08     22.08 o 
   9   0   9       16.54       46.03     68.45 o 
  10   0   9       26.19       29.40     22.30 o 
 -10   1   9        3.34        6.70     29.25 o 
  -9   1   9       52.19       93.38     32.35 o 
  -8   1   9       52.55       56.27     38.15 o 
  -7   1   9      208.63      219.27     46.22 o 
  -6   1   9       40.30       34.81     32.59 o 
  -5   1   9      135.04      146.83     28.43 o 
  -4   1   9      396.41      370.03     41.29 o 
  -3   1   9     1260.62     1300.62     66.38 o 
  -2   1   9      260.49      333.72     34.50 o 
  -1   1   9     1382.83     1496.76     60.23 o 
   0   1   9      173.42      672.64    725.62 o 
   1   1   9     1408.62     1514.56     61.05 o 
   2   1   9      280.65      337.04     31.02 o 
   3   1   9     1267.77     1191.68     60.39 o 
   4   1   9      390.16      409.72     37.07 o 
   5   1   9      129.84      179.33     30.90 o 
   6   1   9       39.79       37.52     28.02 o 
   7   1   9      214.92      149.43     45.98 o 
   8   1   9       53.24       43.97     36.45 o 
   9   1   9       55.27       80.03     34.28 o 
  10   1   9        3.02       33.65     37.47 o 
 -10   2   9       27.42       27.61     43.67 o 
  -9   2   9      106.74      108.29     48.93 o 
  -8   2   9       61.69       91.55     33.39 o 
  -7   2   9      369.92      393.03     56.56 o 
  -6   2   9      688.76      569.30     61.28 o 
  -5   2   9      142.09       90.64     33.36 o 
  -4   2   9      472.80      540.54     46.93 o 
  -3   2   9      617.79      650.51     47.66 o 
  -2   2   9      911.59      914.41     56.31 o 
  -1   2   9     1120.17     1228.82     57.09 o 
   0   2   9      123.98      167.59     44.48 o 
   1   2   9     1094.29     1160.51     57.23 o 
   2   2   9      909.90      983.15     52.71 o 
   3   2   9      606.05      564.72     46.27 o 
   4   2   9      465.26      409.70     41.03 o 
   5   2   9      144.46      158.54     30.19 o 
   6   2   9      683.17      631.29     60.36 o 
   7   2   9      373.02      275.14     57.31 o 
   8   2   9       61.32       32.56     39.83 o 
   9   2   9      104.36      143.32     41.40 o 
  10   2   9       28.34       19.21     36.81 o 
 -10   3   9        4.52       63.24     32.19 o 
  -9   3   9       35.14       13.09     37.13 o 
  -8   3   9       30.07       59.49     27.90 o 
  -7   3   9       68.88       73.96     45.43 o 
  -6   3   9      407.77      475.94     53.29 o 
  -5   3   9      110.65      176.51     33.09 o 
  -4   3   9      137.11      149.72     33.18 o 
  -3   3   9      593.25      627.86     50.81 o 
  -2   3   9      417.15      468.65     38.13 o 
  -1   3   9      850.43      988.54     51.53 o 
   0   3   9      554.62      603.76     37.28 o 
   1   3   9      883.39      958.43     54.22 o 
   2   3   9      415.23      483.71     42.84 o 
   3   3   9      569.98      633.81     48.35 o 
   4   3   9      139.82       90.49     32.96 o 
   5   3   9      112.00       77.51     29.00 o 
   6   3   9      403.21      339.00     53.75 o 
   7   3   9       68.30      123.87     27.57 o 
   8   3   9       28.07       60.41     26.34 o 
   9   3   9       36.95        5.97     40.89 o 
  10   3   9        4.15       25.13     28.10 o 
  -9   4   9        6.54       19.69     34.11 o 
  -8   4   9       50.54       30.32     38.83 o 
  -7   4   9      217.45      186.41     56.41 o 
  -6   4   9       12.53        4.86     29.71 o 
  -5   4   9      257.43      198.23     39.02 o 
  -4   4   9       75.36      117.87     33.82 o 
  -3   4   9       57.11       47.40     31.41 o 
  -2   4   9       50.97       67.56     24.53 o 
  -1   4   9      618.63      673.41     48.30 o 
   0   4   9     2008.16     1941.19     55.31 o 
   1   4   9      606.70      550.11     44.76 o 
   2   4   9       51.39       54.55     25.75 o 
   3   4   9       62.04       66.47     23.52 o 
   4   4   9       78.39       55.66     29.45 o 
   5   4   9      259.31      262.65     36.14 o 
   6   4   9       13.99       33.04     33.04 o 
   7   4   9      224.13      280.57     45.88 o 
   8   4   9       50.49        5.69     30.57 o 
   9   4   9        7.20       24.30     24.30 o 
  -9   5   9       22.59       51.69     42.84 o 
  -8   5   9       64.18       97.61     38.60 o 
  -7   5   9       99.78       95.73     41.00 o 
  -6   5   9      482.44      358.11     60.94 o 
  -5   5   9       89.96       64.57     36.29 o 
  -4   5   9      240.15      278.36     36.91 o 
  -3   5   9      492.03      535.55     49.46 o 
  -2   5   9     1083.53     1254.03     72.37 o 
  -1   5   9      410.73      333.85     45.69 o 
   0   5   9      474.47      459.17     28.50 o 
   1   5   9      411.86      441.33     44.94 o 
   2   5   9     1094.62     1134.54     69.46 o 
   3   5   9      491.80      441.84     48.00 o 
   4   5   9      243.80      191.53     39.71 o 
   5   5   9       85.04       22.52     41.02 o 
   6   5   9      480.15      486.89     54.90 o 
   7   5   9      100.08      108.64     38.37 o 
   8   5   9       62.75       64.22     34.55 o 
   9   5   9       22.02       36.77     33.56 o 
  -9   6   9       29.40       50.53     32.18 o 
  -8   6   9        1.21       30.50     29.28 o 
  -7   6   9      145.51      149.70     43.07 o 
  -6   6   9       45.73       85.57     40.71 o 
  -5   6   9       39.09       34.44     27.38 o 
  -4   6   9      833.39      905.69     70.42 o 
  -3   6   9       61.06       62.89     28.13 o 
  -2   6   9       70.02       63.01     38.20 o 
  -1   6   9       63.70       87.05     30.51 o 
   0   6   9      771.41      777.68     43.36 o 
   1   6   9       68.52       44.91     25.92 o 
   2   6   9       71.03       89.52     34.16 o 
   3   6   9       58.80       91.03     29.87 o 
   4   6   9      839.30      851.45     68.94 o 
   5   6   9       42.47       43.48     30.17 o 
   6   6   9       45.85       49.37     33.42 o 
   7   6   9      144.19       95.09     47.10 o 
   8   6   9        1.11       28.20     28.20 o 
   9   6   9       28.72       24.14     31.92 o 
  -8   7   9       44.88        6.03     36.82 o 
  -7   7   9       47.22       17.57     33.60 o 
  -6   7   9      164.11      155.62     46.47 o 
  -5   7   9      152.89       73.17     41.13 o 
  -4   7   9       74.39       49.03     37.34 o 
  -3   7   9      440.31      416.33     57.80 o 
  -2   7   9      504.79      556.08     62.07 o 
  -1   7   9      135.33      179.96     36.37 o 
   0   7   9     1018.69      986.41     68.78 o 
   1   7   9      140.99      123.20     35.79 o 
   2   7   9      490.21      593.97     59.24 o 
   3   7   9      441.64      406.36     54.59 o 
   4   7   9       72.91       33.78     40.63 o 
   5   7   9      150.30      179.08     37.28 o 
   6   7   9      166.67      135.16     44.27 o 
   7   7   9       46.29        5.65     38.74 o 
   8   7   9       45.53       11.56     40.91 o 
  -7   8   9       45.35       46.77     41.31 o 
  -6   8   9       61.26       28.40     30.58 o 
  -5   8   9       71.32       10.95     39.40 o 
  -4   8   9      102.77       57.53     44.07 o 
  -3   8   9      231.15      255.86     51.42 o 
  -2   8   9       38.40       33.98     33.98 o 
  -1   8   9     1011.33     1079.96     79.71 o 
   0   8   9       23.54        4.91     23.57 o 
   1   8   9     1007.27     1124.52     81.60 o 
   2   8   9       39.51       62.50     33.65 o 
   3   8   9      230.76      163.21     46.16 o 
   4   8   9      104.15      122.96     43.48 o 
   5   8   9       76.05       69.04     34.83 o 
   6   8   9       60.19       38.27     27.33 o 
   7   8   9       47.69       38.47     38.47 o 
  -6   9   9       50.81       95.69     36.05 o 
  -5   9   9       28.81       16.60     37.18 o 
  -4   9   9       97.36       70.37     37.87 o 
  -3   9   9      221.72      226.99     46.91 o 
  -2   9   9      373.11      341.43     55.21 o 
  -1   9   9      345.62      311.98     47.17 o 
   0   9   9       21.98       65.40     30.45 o 
   1   9   9      339.67      391.80     51.14 o 
   2   9   9      372.76      404.75     51.99 o 
   3   9   9      215.35      155.73     38.17 o 
   4   9   9      100.06      115.91     37.98 o 
   5   9   9       27.45       31.99     36.90 o 
   6   9   9       51.08      106.65     30.17 o 
   7   9   9        1.41       10.46     23.39 o 
  -5  10   9       83.55       74.65     35.37 o 
  -4  10   9       68.53       58.63     28.69 o 
  -3  10   9        7.72       26.44     31.32 o 
  -2  10   9        4.39       31.52     22.29 o 
  -1  10   9      157.21      209.48     39.90 o 
   0  10   9       82.53       95.27     20.41 o 
   1  10   9      153.11      172.11     41.40 o 
   2  10   9        4.50       20.80     30.35 o 
   3  10   9        7.52       25.95     34.00 o 
   4  10   9       68.94      108.18     26.78 o 
   5  10   9       81.53       55.77     32.48 o 
  -4  11   9        4.25       38.84     18.15 o 
  -3  11   9       56.37       54.17     29.12 o 
  -2  11   9       27.25       23.26     23.26 o 
  -1  11   9        2.17       34.92     24.96 o 
   0  11   9       27.63       25.13     19.76 o 
   1  11   9        2.41        9.93     26.28 o 
   2  11   9       25.98       49.06     15.50 o 
   3  11   9       57.64       57.66     28.81 o 
   4  11   9        4.54        4.66     25.05 o 
  -1  12   9       20.51       17.07     22.56 o 
   0  12   9       30.22       45.93     16.16 o 
   1  12   9       18.64        4.25     23.64 o 
   2  12   9        8.22       20.66     27.11 o 
   0   0  10     6283.70     6463.08     99.34 o 
   1   0  10      124.64      113.63     18.49 o 
   2   0  10     2086.10     1998.96     51.98 o 
   3   0  10       66.86       65.38     13.64 o 
   4   0  10      155.14      157.25     20.96 o 
   5   0  10      156.13      149.42     22.73 o 
   6   0  10       18.42        4.87     17.36 o 
   7   0  10       94.15       83.70     28.71 o 
   8   0  10        3.23       19.57     19.00 o 
   9   0  10        5.13       21.31     24.75 o 
  10   0  10       35.39       22.97     29.17 o 
 -10   1  10        3.22       20.05     30.63 o 
  -9   1  10       69.48      106.50     37.09 o 
  -8   1  10       90.73       91.51     38.79 o 
  -7   1  10      134.09      148.29     39.32 o 
  -6   1  10      103.42       54.11     34.95 o 
  -5   1  10      379.87      473.02     48.31 o 
  -4   1  10       76.36       41.25     30.34 o 
  -3   1  10      679.15      654.05     47.94 o 
  -2   1  10        7.19        5.36     19.01 o 
  -1   1  10     1295.80     1353.02     64.97 o 
   0   1  10       43.00       14.21     49.50 o 
   1   1  10     1358.95     1317.50     59.61 o 
   2   1  10        8.54        5.08     18.02 o 
   3   1  10      678.54      666.19     48.22 o 
   4   1  10       74.14      119.67     26.49 o 
   5   1  10      366.51      391.36     46.97 o 
   6   1  10      108.02      150.51     31.27 o 
   7   1  10      133.58      113.44     41.57 o 
   8   1  10       88.86      100.68     30.61 o 
   9   1  10       69.83      118.36     43.59 o 
  10   1  10        3.30       47.32     29.45 o 
 -10   2  10       79.16      115.41     49.43 o 
  -9   2  10       37.58       44.38     38.55 o 
  -8   2  10       14.94       14.46     27.64 o 
  -7   2  10      126.96      189.78     43.82 o 
  -6   2  10       22.61       18.05     21.17 o 
  -5   2  10      136.71      165.55     34.78 o 
  -4   2  10      421.76      451.20     43.68 o 
  -3   2  10      155.83      149.91     30.54 o 
  -2   2  10      387.80      407.21     39.48 o 
  -1   2  10      717.61      643.11     48.00 o 
   0   2  10       28.25      614.84    648.67 o 
   1   2  10      727.14      810.44     47.72 o 
   2   2  10      390.51      403.67     39.53 o 
   3   2  10      155.46      134.09     32.35 o 
   4   2  10      412.07      393.23     39.94 o 
   5   2  10      141.93       84.31     29.16 o 
   6   2  10       24.07       17.44     26.92 o 
   7   2  10      125.58      177.70     36.28 o 
   8   2  10       15.29        5.52     33.53 o 
   9   2  10       37.64        0.00     36.20 o 
  10   2  10       80.49      115.79     49.84 o 
  -9   3  10       19.26       45.58     32.58 o 
  -8   3  10       96.57       71.50     46.17 o 
  -7   3  10      471.42      523.61     57.55 o 
  -6   3  10      471.66      467.69     54.90 o 
  -5   3  10      270.22      282.16     44.70 o 
  -4   3  10       79.76       98.42     27.52 o 
  -3   3  10      243.10      213.45     31.69 o 
  -2   3  10      490.21      507.03     45.86 o 
  -1   3  10     2666.95     2658.60     90.86 o 
   0   3  10     4125.96     4330.50     80.61 o 
   1   3  10     2707.48     2851.93     91.26 o 
   2   3  10      477.93      525.01     43.92 o 
   3   3  10      243.78      191.01     32.17 o 
   4   3  10       79.54       99.66     24.13 o 
   5   3  10      270.55      196.55     39.51 o 
   6   3  10      480.03      442.59     54.59 o 
   7   3  10      471.86      363.10     52.43 o 
   8   3  10       94.67       99.93     40.81 o 
   9   3  10       19.38       53.88     27.45 o 
  -9   4  10       42.30       78.52     42.39 o 
  -8   4  10        8.53       12.17     35.52 o 
  -7   4  10        4.02        5.57     27.72 o 
  -6   4  10       56.75       94.67     34.86 o 
  -5   4  10      217.83      261.89     45.93 o 
  -4   4  10      587.48      648.74     59.21 o 
  -3   4  10      388.31      373.49     39.46 o 
  -2   4  10      293.07      247.82     35.44 o 
  -1   4  10       11.74        3.07     19.77 o 
   0   4  10     1356.33     1389.86     50.18 o 
   1   4  10        8.80       12.19     18.80 o 
   2   4  10      289.85      263.81     36.72 o 
   3   4  10      379.90      342.11     40.40 o 
   4   4  10      583.16      663.12     61.70 o 
   5   4  10      225.41      270.17     43.96 o 
   6   4  10       61.00       28.58     33.00 o 
   7   4  10        5.45       21.01     29.70 o 
   8   4  10        7.68       39.88     28.46 o 
   9   4  10       41.52       30.20     32.51 o 
  -9   5  10       40.27       25.69     40.63 o 
  -8   5  10       36.01       61.18     35.65 o 
  -7   5  10       62.33       22.74     38.55 o 
  -6   5  10      127.53      171.84     46.85 o 
  -5   5  10       56.42       18.93     39.58 o 
  -4   5  10      222.41      176.16     40.55 o 
  -3   5  10      140.79      137.63     35.83 o 
  -2   5  10      202.63      193.97     38.92 o 
  -1   5  10      710.91      772.24     56.01 o 
   0   5  10      831.00      926.81    144.31 o 
   1   5  10      710.71      687.59     57.52 o 
   2   5  10      207.08      223.76     35.72 o 
   3   5  10      136.03      115.81     27.64 o 
   4   5  10      219.64      235.08     42.44 o 
   5   5  10       57.35       59.86     28.00 o 
   6   5  10      132.05      166.10     41.82 o 
   7   5  10       62.27       32.75     37.83 o 
   8   5  10       34.36       29.07     37.25 o 
   9   5  10       40.31       66.64     20.08 o 
  -8   6  10       55.59       30.34     35.93 o 
  -7   6  10       33.07        5.79     40.44 o 
  -6   6  10       97.91      156.64     37.05 o 
  -5   6  10        5.73       33.99     33.99 o 
  -4   6  10      353.93      357.49     53.16 o 
  -3   6  10       15.17        8.69     28.69 o 
  -2   6  10      685.82      801.93     64.70 o 
  -1   6  10      286.37      343.60     46.90 o 
   0   6  10       20.79       31.51     18.27 o 
   1   6  10      286.57      300.87     43.65 o 
   2   6  10      675.95      723.28     60.09 o 
   3   6  10       15.16        0.00     25.63 o 
   4   6  10      350.35      433.31     57.89 o 
   5   6  10        5.50       53.94     26.43 o 
   6   6  10       97.83       52.59     40.05 o 
   7   6  10       29.78       27.92     38.30 o 
   8   6  10       55.96       17.49     41.64 o 
  -8   7  10       30.20       29.77     32.09 o 
  -7   7  10      159.55      110.28     45.33 o 
  -6   7  10      126.82      122.21     46.50 o 
  -5   7  10      265.91      199.97     50.45 o 
  -4   7  10      129.04      159.15     37.18 o 
  -3   7  10      377.40      405.76     52.16 o 
  -2   7  10      131.77       95.04     43.66 o 
  -1   7  10      627.44      701.68     63.51 o 
   0   7  10      144.94      181.49     26.69 o 
   1   7  10      635.58      669.15     60.11 o 
   2   7  10      129.08      129.87     37.70 o 
   3   7  10      366.93      302.59     54.48 o 
   4   7  10      127.59      141.79     31.28 o 
   5   7  10      261.68      314.09     50.72 o 
   6   7  10      130.57      124.21     45.50 o 
   7   7  10      156.45       67.22     38.79 o 
   8   7  10       29.98       45.51     32.17 o 
  -7   8  10       53.69       68.63     31.37 o 
  -6   8  10       80.49       72.97     41.60 o 
  -5   8  10      129.59      108.71     36.05 o 
  -4   8  10      580.84      565.53     65.40 o 
  -3   8  10      254.73      298.15     55.10 o 
  -2   8  10      344.43      422.50     47.15 o 
  -1   8  10       65.94       87.04     33.53 o 
   0   8  10       41.71       49.52     18.83 o 
   1   8  10       68.32       81.59     28.37 o 
   2   8  10      342.99      418.39     52.40 o 
   3   8  10      249.26      246.98     45.96 o 
   4   8  10      587.29      610.97     72.06 o 
   5   8  10      131.73      116.35     44.23 o 
   6   8  10       83.71       54.08     41.21 o 
   7   8  10       52.45       43.61     33.62 o 
  -6   9  10       27.28       21.93     21.93 o 
  -5   9  10       66.94       81.59     34.00 o 
  -4   9  10       43.81       26.74     36.65 o 
  -3   9  10       36.59       57.76     31.08 o 
  -2   9  10       49.14       20.66     34.30 o 
  -1   9  10       59.38      118.03     32.84 o 
   0   9  10      307.26      332.93     81.20 o 
   1   9  10       62.24       61.25     33.07 o 
   2   9  10       47.86       10.28     31.56 o 
   3   9  10       37.44       36.18     31.46 o 
   4   9  10       43.71       10.42     32.13 o 
   5   9  10       66.81       57.68     33.56 o 
   6   9  10       27.18       83.40     27.58 o 
  -5  10  10       23.80       10.33     32.66 o 
  -4  10  10      121.43      114.40     37.51 o 
  -3  10  10       95.68       98.67     38.54 o 
  -2  10  10       94.91       82.89     32.79 o 
  -1  10  10       75.39      114.14     32.83 o 
   0  10  10       61.57       61.46     16.60 o 
   1  10  10       76.87       77.49     32.26 o 
   2  10  10       95.62       61.57     33.23 o 
   3  10  10       96.37       91.72     37.44 o 
   4  10  10      122.30      110.78     26.62 o 
   5  10  10       23.67        0.00     26.96 o 
  -4  11  10       19.72       18.66     24.72 o 
  -3  11  10       53.58       19.09     34.39 o 
  -2  11  10        1.28        0.00     20.49 o 
  -1  11  10        3.05       30.87     30.87 o 
   0  11  10        0.05       19.29     17.20 o 
   1  11  10        3.29       28.74     28.74 o 
   2  11  10        1.41       38.20     24.33 o 
   3  11  10       52.70       27.92     34.21 o 
   4  11  10       19.80       28.00     28.00 o 
   0  12  10        1.93       12.07     13.42 o 
   1  12  10        4.74       12.24     21.19 o 
   1   0  11      164.74      205.87     29.51 o 
   2   0  11      685.88      677.20     28.08 o 
   3   0  11        0.74        0.30     20.39 o 
   4   0  11     2811.94     2555.18    164.45 o 
   5   0  11      715.08      648.47     43.64 o 
   6   0  11       43.77       26.63     20.34 o 
   7   0  11      464.12      452.04     44.12 o 
   8   0  11      121.85      143.25     29.23 o 
   9   0  11       11.34       15.79     18.57 o 
  10   0  11       16.05        6.31     29.36 o 
 -10   1  11        6.14        6.65     24.01 o 
  -9   1  11       11.72       12.64     29.62 o 
  -8   1  11      127.50      139.59     42.75 o 
  -7   1  11       13.14       21.02     24.64 o 
  -6   1  11       60.47       84.11     30.27 o 
  -5   1  11      596.49      618.65     57.13 o 
  -4   1  11      771.81      741.80     66.95 o 
  -3   1  11      184.64      216.17     30.78 o 
  -2   1  11     3135.59     3373.58    106.58 o 
  -1   1  11       61.45       84.32     25.07 o 
   0   1  11       52.19       59.16     12.29 o 
   1   1  11       60.92       85.78     21.61 o 
   2   1  11     3121.59     3261.54     98.29 o 
   3   1  11      185.43      204.12     35.56 o 
   4   1  11      778.94      853.16     61.63 o 
   5   1  11      596.74      612.85     58.83 o 
   6   1  11       58.59        8.85     31.36 o 
   7   1  11       11.78       10.10     31.17 o 
   8   1  11      121.73      148.00     42.57 o 
   9   1  11       11.97        6.28     35.04 o 
  10   1  11        6.05        6.79     36.59 o 
  -9   2  11        1.13        6.33     31.59 o 
  -8   2  11      147.75      139.50     42.70 o 
  -7   2  11      617.73      534.26     69.06 o 
  -6   2  11       15.50       13.97     26.75 o 
  -5   2  11       86.88       45.33     31.68 o 
  -4   2  11      850.02      758.37     61.65 o 
  -3   2  11      316.74      283.29     37.01 o 
  -2   2  11      620.36      611.34     48.42 o 
  -1   2  11      600.44      537.06     45.96 o 
   0   2  11     3075.86     2977.80     68.72 o 
   1   2  11      600.12      566.82     44.36 o 
   2   2  11      632.46      510.17     44.50 o 
   3   2  11      311.70      275.48     37.57 o 
   4   2  11      848.63      763.47     60.65 o 
   5   2  11       89.21       87.66     30.33 o 
   6   2  11       15.80       22.48     29.50 o 
   7   2  11      624.55      717.14     66.20 o 
   8   2  11      148.09      173.55     43.72 o 
   9   2  11        1.06       18.27     34.99 o 
  -9   3  11       13.43       16.35     23.34 o 
  -8   3  11       71.79      113.61     44.35 o 
  -7   3  11       21.42       21.64     35.90 o 
  -6   3  11       57.87       14.51     38.40 o 
  -5   3  11       41.65       86.08     21.94 o 
  -4   3  11      113.20      151.96     31.07 o 
  -3   3  11      233.18      206.29     33.69 o 
  -2   3  11      596.21      567.47     51.20 o 
  -1   3  11      195.21      226.84     32.40 o 
   0   3  11      251.16      200.92     78.33 o 
   1   3  11      196.01      186.34     35.87 o 
   2   3  11      610.96      643.62     50.22 o 
   3   3  11      236.28      205.76     39.73 o 
   4   3  11      116.10      100.70     29.60 o 
   5   3  11       44.07       45.74     24.59 o 
   6   3  11       56.13       64.94     28.63 o 
   7   3  11       23.08       66.83     35.98 o 
   8   3  11       67.66      101.09     36.37 o 
   9   3  11       13.39       24.08     34.00 o 
  -9   4  11       16.71       19.52     33.78 o 
  -8   4  11      507.99      488.60     65.77 o 
  -7   4  11      166.26      134.70     41.26 o 
  -6   4  11       28.24       15.23     34.12 o 
  -5   4  11       69.57       82.41     33.65 o 
  -4   4  11      360.94      374.96     50.59 o 
  -3   4  11      240.60      224.63     35.51 o 
  -2   4  11      225.90      204.48     35.86 o 
  -1   4  11      107.44      132.06     30.94 o 
   0   4  11      136.59      119.84     21.98 o 
   1   4  11      111.54       55.55     27.53 o 
   2   4  11      210.73      177.60     35.15 o 
   3   4  11      244.76      229.97     33.83 o 
   4   4  11      353.30      352.24     51.96 o 
   5   4  11       67.30       75.13     28.26 o 
   6   4  11       27.67        0.00     33.68 o 
   7   4  11      170.21      180.67     40.49 o 
   8   4  11      507.32      543.32     66.95 o 
   9   4  11       17.39        6.05     32.42 o 
  -9   5  11       26.11       12.78     32.49 o 
  -8   5  11       16.65        0.00     33.54 o 
  -7   5  11       29.89       33.43     33.43 o 
  -6   5  11      530.19      508.60     58.06 o 
  -5   5  11      126.84      150.47     46.33 o 
  -4   5  11      212.54      204.49     43.14 o 
  -3   5  11       87.56       86.19     30.97 o 
  -2   5  11      442.17      500.32     53.86 o 
  -1   5  11       86.09       77.61     26.39 o 
   0   5  11      801.50      890.51     44.72 o 
   1   5  11       86.62      127.89     25.08 o 
   2   5  11      435.93      454.85     47.36 o 
   3   5  11       88.66       72.47     29.61 o 
   4   5  11      204.69      147.60     34.72 o 
   5   5  11      123.59      113.08     36.48 o 
   6   5  11      531.37      469.86     57.81 o 
   7   5  11       27.94       43.87     33.81 o 
   8   5  11       15.02       69.67     31.80 o 
   9   5  11       25.19       47.96     22.45 o 
  -8   6  11       81.39      114.61     39.54 o 
  -7   6  11       57.22       23.12     43.27 o 
  -6   6  11       23.94        5.46     29.40 o 
  -5   6  11        4.75        0.00     25.00 o 
  -4   6  11      325.75      376.29     51.11 o 
  -3   6  11      311.15      308.58     45.85 o 
  -2   6  11      443.69      459.48     55.17 o 
  -1   6  11      170.03       94.90     36.20 o 
   0   6  11      398.36      429.29     80.12 o 
   1   6  11      173.99      138.70     34.10 o 
   2   6  11      426.00      495.18     53.08 o 
   3   6  11      316.47      299.24     46.17 o 
   4   6  11      323.61      359.66     49.68 o 
   5   6  11        4.80       29.92     32.28 o 
   6   6  11       25.36       63.61     25.97 o 
   7   6  11       56.56       61.42     35.75 o 
   8   6  11       82.40       52.04     41.30 o 
  -8   7  11       18.05       23.43     36.08 o 
  -7   7  11       41.95       11.50     26.99 o 
  -6   7  11       99.33      133.21     40.79 o 
  -5   7  11       74.67      121.97     38.57 o 
  -4   7  11       30.37       25.19     29.87 o 
  -3   7  11       32.80       28.90     35.43 o 
  -2   7  11      779.89      855.17     75.22 o 
  -1   7  11       78.50      104.70     29.12 o 
   0   7  11     1708.37     1612.43     68.70 o 
   1   7  11       79.66       58.56     29.53 o 
   2   7  11      765.58      790.08     70.85 o 
   3   7  11       33.83        9.47     26.88 o 
   4   7  11       28.18       54.50     26.67 o 
   5   7  11       73.93       67.38     31.53 o 
   6   7  11      101.69      118.76     38.91 o 
   7   7  11       39.74       44.38     34.24 o 
   8   7  11       16.59       11.17     35.41 o 
  -7   8  11       28.05       50.38     21.67 o 
  -6   8  11       11.87       11.06     22.12 o 
  -5   8  11       33.45       86.48     31.51 o 
  -4   8  11       95.18      110.14     37.43 o 
  -3   8  11      161.11      203.77     49.38 o 
  -2   8  11      113.70      119.45     32.28 o 
  -1   8  11       60.75        9.80     31.09 o 
   0   8  11       36.87        2.91     22.11 o 
   1   8  11       60.43       48.81     30.87 o 
   2   8  11      106.70       88.72     40.01 o 
   3   8  11      163.11      180.83     42.64 o 
   4   8  11       95.43       56.59     37.44 o 
   5   8  11       34.37       26.31     28.35 o 
   6   8  11       11.71       53.48     28.28 o 
   7   8  11       28.77       26.74     29.75 o 
  -6   9  11       70.54       32.03     29.22 o 
  -5   9  11       26.57       33.74     33.74 o 
  -4   9  11       90.77       84.58     35.85 o 
  -3   9  11       91.37       52.23     27.63 o 
  -2   9  11       78.11       87.85     33.10 o 
  -1   9  11       40.50       30.91     28.23 o 
   0   9  11       12.80       39.05     17.06 o 
   1   9  11       40.28       51.18     27.06 o 
   2   9  11       80.50       97.23     41.92 o 
   3   9  11       89.33       61.69     33.31 o 
   4   9  11       94.39       98.09     33.83 o 
   5   9  11       26.32       34.99     34.99 o 
   6   9  11       71.42       50.88     32.19 o 
  -5  10  11       23.57       39.98     25.50 o 
  -4  10  11      151.90       96.26     39.56 o 
  -3  10  11        2.20       20.37     31.39 o 
  -2  10  11       88.00       40.88     38.22 o 
  -1  10  11       35.18       25.67     27.68 o 
   0  10  11       57.52       67.27     23.13 o 
   1  10  11       34.08       10.23     33.87 o 
   2  10  11       86.77       80.88     36.46 o 
   3  10  11        1.89        1.25     28.27 o 
   4  10  11      153.11       88.42     38.03 o 
   5  10  11       23.89       14.31     32.04 o 
  -3  11  11       20.20        9.22     23.47 o 
  -2  11  11       29.50       14.04     29.26 o 
  -1  11  11       33.63       33.29     17.13 o 
   0  11  11       51.16       80.17     16.80 o 
   1  11  11       33.75        4.74     28.79 o 
   2  11  11       28.55       32.41     30.35 o 
   3  11  11       19.50        4.49     31.46 o 
   0   0  12      260.13      290.29     24.06 o 
   1   0  12      943.01      899.29     39.85 o 
   2   0  12      149.00       96.99     39.65 o 
   3   0  12      687.82      684.30     37.04 o 
   4   0  12       11.24       28.68     16.54 o 
   5   0  12      121.20      116.11     20.77 o 
   6   0  12      181.09      172.70     28.68 o 
   7   0  12      344.93      325.13     37.74 o 
   8   0  12       28.75       24.56     24.02 o 
   9   0  12        3.49       15.70     21.95 o 
  -9   1  12        5.37       40.19     40.19 o 
  -8   1  12      106.31       35.46     45.80 o 
  -7   1  12      274.67      253.06     52.47 o 
  -6   1  12        0.45       29.00     16.76 o 
  -5   1  12      179.70      125.09     37.83 o 
  -4   1  12       22.32       15.38     27.66 o 
  -3   1  12      381.79      296.35     42.52 o 
  -2   1  12       50.52       40.93     21.99 o 
  -1   1  12     1312.51     1376.22     71.56 o 
   0   1  12       17.30       18.28     18.28 o 
   1   1  12     1294.62     1163.72     61.65 o 
   2   1  12       51.36       29.47     19.94 o 
   3   1  12      383.12      403.70     40.02 o 
   4   1  12       21.28       46.48     21.76 o 
   5   1  12      185.14      153.53     36.12 o 
   6   1  12        0.39       13.77     23.84 o 
   7   1  12      277.02      243.54     47.22 o 
   8   1  12      105.02      110.12     37.98 o 
   9   1  12        5.23       44.58     27.72 o 
  -9   2  12       11.89        0.00     37.94 o 
  -8   2  12       80.44       47.04     41.55 o 
  -7   2  12       93.99       48.17     38.24 o 
  -6   2  12      349.67      303.57     50.80 o 
  -5   2  12      454.89      461.03     55.70 o 
  -4   2  12      107.82      115.72     28.35 o 
  -3   2  12      103.56       87.07     28.48 o 
  -2   2  12      491.86      532.69     50.09 o 
  -1   2  12     2198.21     2187.85     89.47 o 
   0   2  12       74.80      412.79    523.58 o 
   1   2  12     2167.72     2351.66     88.05 o 
   2   2  12      482.05      451.00     42.51 o 
   3   2  12      101.20      141.10     27.30 o 
   4   2  12      105.69      103.92     31.02 o 
   5   2  12      472.52      538.59     56.20 o 
   6   2  12      357.42      366.32     53.46 o 
   7   2  12       99.27      113.62     39.31 o 
   8   2  12       80.71       96.66     33.66 o 
   9   2  12       11.50       24.55     34.74 o 
  -9   3  12        6.80       44.98     27.97 o 
  -8   3  12       17.31       11.97     31.77 o 
  -7   3  12      395.47      434.55     57.46 o 
  -6   3  12      226.24      159.13     44.48 o 
  -5   3  12      337.57      335.15     54.20 o 
  -4   3  12      241.96      193.06     38.18 o 
  -3   3  12       25.53       36.55     19.35 o 
  -2   3  12      327.17      353.34     48.36 o 
  -1   3  12      892.30      804.53     57.88 o 
   0   3  12      257.57      264.98     32.70 o 
   1   3  12      894.36      903.00     58.04 o 
   2   3  12      330.30      328.50     44.47 o 
   3   3  12       23.74       46.41     23.38 o 
   4   3  12      238.45      163.96     39.46 o 
   5   3  12      343.04      342.28     52.30 o 
   6   3  12      225.19      228.86     42.13 o 
   7   3  12      396.10      345.81     52.90 o 
   8   3  12       17.35        0.00     31.13 o 
   9   3  12        6.53       30.21     32.55 o 
  -9   4  12        4.56       19.34     33.47 o 
  -8   4  12       99.25      110.10     39.66 o 
  -7   4  12       36.69       51.09     42.85 o 
  -6   4  12       78.81      124.69     38.18 o 
  -5   4  12      256.41      207.84     45.28 o 
  -4   4  12       74.27       51.56     29.79 o 
  -3   4  12       20.00        3.93     30.29 o 
  -2   4  12      448.83      456.89     49.99 o 
  -1   4  12      475.31      505.24     51.79 o 
   0   4  12        1.35        6.75     14.49 o 
   1   4  12      478.69      516.51     51.78 o 
   2   4  12      457.53      448.97     49.10 o 
   3   4  12       21.80       15.41     27.24 o 
   4   4  12       74.11       41.72     30.10 o 
   5   4  12      267.04      296.04     39.99 o 
   6   4  12       79.54      134.16     28.57 o 
   7   4  12       32.65       21.56     34.02 o 
   8   4  12      101.75      132.19     41.86 o 
   9   4  12        4.68       36.04     32.89 o 
  -8   5  12        6.31       12.19     24.44 o 
  -7   5  12      157.30      150.31     47.67 o 
  -6   5  12      132.64      107.77     40.31 o 
  -5   5  12      140.11      184.28     40.76 o 
  -4   5  12      123.85      128.85     35.08 o 
  -3   5  12      260.17      248.49     45.32 o 
  -2   5  12       95.54      101.21     31.62 o 
  -1   5  12      273.49      316.68     46.43 o 
   0   5  12       17.18       22.98     17.05 o 
   1   5  12      263.53      243.13     38.42 o 
   2   5  12       95.33       91.49     34.93 o 
   3   5  12      253.28      192.96     38.00 o 
   4   5  12      129.73      112.12     41.35 o 
   5   5  12      143.87      145.52     49.17 o 
   6   5  12      134.55      176.26     43.35 o 
   7   5  12      158.07      149.17     41.73 o 
   8   5  12        5.64       23.14     38.40 o 
  -8   6  12        8.57       17.95     23.15 o 
  -7   6  12       56.53       23.16     36.63 o 
  -6   6  12       27.56       27.56     29.66 o 
  -5   6  12      103.85       83.10     43.46 o 
  -4   6  12       91.39       88.01     39.72 o 
  -3   6  12      101.83      129.45     40.34 o 
  -2   6  12      466.62      469.12     54.90 o 
  -1   6  12     1172.02     1229.03     85.52 o 
   0   6  12       37.58       21.62     34.11 o 
   1   6  12     1181.00     1200.99     82.16 o 
   2   6  12      468.11      440.19     53.21 o 
   3   6  12      101.31       96.32     21.20 o 
   4   6  12       88.58       38.25     29.48 o 
   5   6  12      105.49       45.57     36.15 o 
   6   6  12       28.54       58.75     28.79 o 
   7   6  12       54.28       44.69     37.05 o 
   8   6  12        9.01        5.71     23.61 o 
  -7   7  12       12.22       22.81     32.25 o 
  -6   7  12       16.89       16.64     39.63 o 
  -5   7  12       51.82       16.06     40.35 o 
  -4   7  12       23.73       29.42     29.42 o 
  -3   7  12      442.28      339.77     50.47 o 
  -2   7  12      114.05       52.53     38.54 o 
  -1   7  12       74.69       75.13     29.71 o 
   0   7  12        9.11       43.20     20.91 o 
   1   7  12       74.78       92.94     32.83 o 
   2   7  12      116.84      127.26     42.42 o 
   3   7  12      432.99      407.17     55.69 o 
   4   7  12       23.01       30.14     30.14 o 
   5   7  12       51.01       41.74     26.58 o 
   6   7  12       16.11       21.54     33.25 o 
   7   7  12       11.12       22.01     36.49 o 
  -7   8  12       70.53       38.29     27.37 o 
  -6   8  12       52.29      125.67     32.33 o 
  -5   8  12      239.58      255.18     45.30 o 
  -4   8  12      104.56       99.87     36.81 o 
  -3   8  12       99.66       30.84     47.07 o 
  -2   8  12      125.18       55.53     42.54 o 
  -1   8  12       90.44       45.08     35.76 o 
   0   8  12       52.57       59.35     45.29 o 
   1   8  12       87.29       49.61     35.78 o 
   2   8  12      125.22      114.79     42.05 o 
   3   8  12       97.01       75.94     38.19 o 
   4   8  12      105.70      123.68     30.95 o 
   5   8  12      236.12      230.59     43.24 o 
   6   8  12       52.72       36.98     29.43 o 
   7   8  12       69.57       62.87     33.97 o 
  -6   9  12       23.65       10.38     29.35 o 
  -5   9  12       15.44        5.21     33.52 o 
  -4   9  12       12.91       20.87     35.43 o 
  -3   9  12       98.58      119.35     37.78 o 
  -2   9  12       46.35       10.32     32.67 o 
  -1   9  12      136.06      139.47     44.75 o 
   0   9  12        4.33       20.76     18.23 o 
   1   9  12      140.94      169.24     40.68 o 
   2   9  12       45.01       10.23     40.26 o 
   3   9  12       95.27      107.27     31.88 o 
   4   9  12       12.11       30.59     27.96 o 
   5   9  12       15.28        5.07     24.30 o 
   6   9  12       24.43       69.45     25.28 o 
  -5  10  12       27.20       14.45     22.10 o 
  -4  10  12        3.21       14.77     28.32 o 
  -3  10  12       43.11        9.97     28.18 o 
  -2  10  12       31.19       65.35     32.96 o 
  -1  10  12       10.00       30.45     27.76 o 
   0  10  12        0.74        7.49     28.15 o 
   1  10  12        9.82       40.32     25.69 o 
   2  10  12       31.44       19.86     33.72 o 
   3  10  12       43.33       73.38     30.55 o 
   4  10  12        3.19       57.36     26.20 o 
   5  10  12       27.53       23.05     28.08 o 
  -3  11  12       59.11        4.42     26.94 o 
  -2  11  12       41.30        4.54     19.77 o 
  -1  11  12        6.96       23.08     24.89 o 
   0  11  12        0.71        9.33     28.06 o 
   1  11  12        7.13       18.35     18.35 o 
   2  11  12       40.50       13.42     30.04 o 
   3  11  12       58.17       56.21     24.08 o 
   1   0  13      634.86      666.39     36.32 o 
   2   0  13      513.22      560.67     31.82 o 
   3   0  13        6.79        1.06     18.40 o 
   4   0  13     1049.81     1095.62     52.82 o 
   5   0  13      596.60      617.55     39.58 o 
   6   0  13        7.53       31.83     26.75 o 
   7   0  13       39.10       69.32     20.53 o 
   8   0  13      107.03      113.33     27.56 o 
   9   0  13       60.67       52.12     31.93 o 
  -9   1  13       10.60       25.59     39.39 o 
  -8   1  13       37.74       36.02     38.93 o 
  -7   1  13       50.45       66.23     38.24 o 
  -6   1  13      280.66      274.51     43.31 o 
  -5   1  13      112.43      157.64     39.53 o 
  -4   1  13       72.20      105.32     22.91 o 
  -3   1  13      237.93      253.33     36.54 o 
  -2   1  13       25.09       13.55     17.92 o 
  -1   1  13      175.36      169.75     30.25 o 
   0   1  13      269.60      246.81     22.44 o 
   1   1  13      177.27      158.14     33.04 o 
   2   1  13       25.93        0.00     18.92 o 
   3   1  13      241.65      238.14     34.00 o 
   4   1  13       75.44       60.16     28.60 o 
   5   1  13      113.18      122.13     38.38 o 
   6   1  13      284.66      236.91     40.74 o 
   7   1  13       51.54       10.66     39.77 o 
   8   1  13       38.15       58.97     34.39 o 
   9   1  13       10.53       12.89     42.61 o 
  -9   2  13      102.07      177.05     48.12 o 
  -8   2  13       71.95       95.12     42.86 o 
  -7   2  13       48.55       49.30     41.35 o 
  -6   2  13       35.02       49.81     29.00 o 
  -5   2  13      826.74      805.77     70.45 o 
  -4   2  13      387.13      390.89     46.77 o 
  -3   2  13      688.95      661.57     60.14 o 
  -2   2  13      321.99      266.02     38.66 o 
  -1   2  13      444.71      415.81     47.13 o 
   0   2  13      705.78      415.05    310.97 o 
   1   2  13      449.52      407.80     45.29 o 
   2   2  13      316.51      309.15     42.73 o 
   3   2  13      697.33      722.06     55.67 o 
   4   2  13      381.98      326.75     44.70 o 
   5   2  13      838.12      718.65     66.56 o 
   6   2  13       33.59      105.06     30.20 o 
   7   2  13       47.90       52.78     33.36 o 
   8   2  13       73.59       57.69     33.60 o 
   9   2  13      100.98      123.66     35.00 o 
  -9   3  13        7.02       44.67     23.03 o 
  -8   3  13        8.31       12.08     40.97 o 
  -7   3  13       94.66       22.35     37.95 o 
  -6   3  13       45.78      102.24     31.51 o 
  -5   3  13      140.39      144.43     38.05 o 
  -4   3  13       46.36       59.15     33.29 o 
  -3   3  13       64.73       66.00     24.87 o 
  -2   3  13      135.02      141.52     32.69 o 
  -1   3  13      544.42      574.86     52.28 o 
   0   3  13       63.87        2.92     72.28 o 
   1   3  13      543.31      534.54     51.09 o 
   2   3  13      138.46      123.99     29.88 o 
   3   3  13       66.98       97.95     28.16 o 
   4   3  13       45.55       57.13     27.05 o 
   5   3  13      144.47      120.60     35.48 o 
   6   3  13       44.49       88.14     37.91 o 
   7   3  13       92.70       85.40     40.64 o 
   8   3  13        8.57       45.94     25.68 o 
   9   3  13        6.89       12.10     38.29 o 
  -9   4  13       72.88       70.18     34.36 o 
  -8   4  13      160.56      208.05     46.57 o 
  -7   4  13        3.03       17.20     32.96 o 
  -6   4  13       52.58       69.01     26.52 o 
  -5   4  13       85.52      117.04     33.81 o 
  -4   4  13      442.28      425.72     50.11 o 
  -3   4  13      744.98      859.74     70.09 o 
  -2   4  13      683.31      731.62     56.82 o 
  -1   4  13      920.78      796.23     69.87 o 
   0   4  13      206.20      233.14     32.52 o 
   1   4  13      923.99     1007.68     67.68 o 
   2   4  13      653.89      655.22     62.62 o 
   3   4  13      738.77      687.83     65.72 o 
   4   4  13      442.78      503.43     51.35 o 
   5   4  13       85.64       28.14     41.44 o 
   6   4  13       51.60       66.03     22.11 o 
   7   4  13        3.09        3.37     15.40 o 
   8   4  13      159.32       69.32     46.94 o 
   9   4  13       74.00       65.81     28.67 o 
  -8   5  13       36.89       67.00     29.18 o 
  -7   5  13       38.52        0.00     37.74 o 
  -6   5  13       48.81       54.76     31.92 o 
  -5   5  13        3.36       20.44     28.91 o 
  -4   5  13       56.05       33.32     28.99 o 
  -3   5  13      187.32      205.72     38.98 o 
  -2   5  13      141.74      127.65     32.95 o 
  -1   5  13      109.00       61.98     29.49 o 
   0   5  13      443.27      406.95     34.72 o 
   1   5  13      109.21       81.42     35.05 o 
   2   5  13      144.47      112.65     37.53 o 
   3   5  13      190.75      161.50     48.00 o 
   4   5  13       55.07        4.62     36.11 o 
   5   5  13        3.26       49.35     28.76 o 
   6   5  13       46.47       21.04     30.71 o 
   7   5  13       36.91       77.85     24.88 o 
   8   5  13       36.62       17.32     41.30 o 
  -8   6  13       33.49        0.00     41.01 o 
  -7   6  13        6.39       46.30     25.89 o 
  -6   6  13       17.28        0.00     36.06 o 
  -5   6  13       72.06       52.85     35.89 o 
  -4   6  13      138.89      123.81     40.46 o 
  -3   6  13      518.98      583.00     61.18 o 
  -2   6  13      143.10      207.06     41.41 o 
  -1   6  13      610.47      508.93     66.02 o 
   0   6  13       10.39       10.66     19.81 o 
   1   6  13      605.75      550.80     61.22 o 
   2   6  13      137.61      140.16     44.56 o 
   3   6  13      508.66      603.83     60.13 o 
   4   6  13      144.22      161.58     40.66 o 
   5   6  13       70.84       97.71     40.17 o 
   6   6  13       16.12        5.39     23.46 o 
   7   6  13        5.93       50.17     28.99 o 
   8   6  13       32.82       62.37     30.55 o 
  -7   7  13       42.20       62.05     30.35 o 
  -6   7  13        4.90       33.26     27.14 o 
  -5   7  13       45.96        5.37     29.93 o 
  -4   7  13       30.88        0.00     22.07 o 
  -3   7  13      143.94      145.88     45.86 o 
  -2   7  13      452.33      491.56     63.00 o 
  -1   7  13       26.97       30.99     30.99 o 
   0   7  13      893.59      864.39     51.76 o 
   1   7  13       27.92       28.69     26.18 o 
   2   7  13      454.22      459.19     56.56 o 
   3   7  13      144.20      197.70     44.74 o 
   4   7  13       29.35       35.66     22.20 o 
   5   7  13       45.55       47.24     27.25 o 
   6   7  13        4.43       29.49     29.49 o 
   7   7  13       40.69       27.22     37.31 o 
  -6   8  13       23.61       10.75     31.41 o 
  -5   8  13        0.72       32.05     26.20 o 
  -4   8  13       17.53       31.57     28.82 o 
  -3   8  13      100.75      113.94     39.45 o 
  -2   8  13       45.02       49.32     31.12 o 
  -1   8  13       17.51       26.93     26.93 o 
   0   8  13        5.43       11.78     20.44 o 
   1   8  13       18.06       50.39     26.68 o 
   2   8  13       43.54       70.71     39.75 o 
   3   8  13       99.59       91.74     30.55 o 
   4   8  13       17.91        0.00     30.93 o 
   5   8  13        0.64       10.40     29.47 o 
   6   8  13       22.56       36.47     29.01 o 
  -5   9  13       28.11        5.11     32.81 o 
  -4   9  13       64.61       77.28     36.80 o 
  -3   9  13       41.11       46.38     34.56 o 
  -2   9  13        8.64       46.40     23.60 o 
  -1   9  13       86.28       25.86     35.49 o 
   0   9  13        6.49       12.53     28.62 o 
   1   9  13       86.22       30.80     35.58 o 
   2   9  13        8.10       40.79     25.97 o 
   3   9  13       39.98       50.68     34.41 o 
   4   9  13       65.17       40.29     28.50 o 
   5   9  13       28.73       59.54     21.06 o 
   6   9  13       27.08       28.93     23.62 o 
  -4  10  13       51.78        4.76     26.61 o 
  -3  10  13        6.25       28.37     28.37 o 
  -2  10  13      153.26      138.24     39.51 o 
  -1  10  13        5.18        0.00     30.01 o 
   0  10  13        4.36        2.77     17.29 o 
   1  10  13        5.46       24.83     23.80 o 
   2  10  13      151.72       97.58     40.24 o 
   3  10  13        6.84       28.65     16.55 o 
   4  10  13       52.12        4.66     34.42 o 
  -2  11  13        5.18       26.21     15.11 o 
  -1  11  13       59.25       67.02     23.20 o 
   0  11  13       38.16       13.77     17.54 o 
   1  11  13       60.81       57.70     24.71 o 
   2  11  13        4.83       17.24     20.22 o 
   0   0  14     6858.01     6659.90    160.09 o 
   1   0  14      119.93       92.32     23.21 o 
   2   0  14        0.87        1.98     13.35 o 
   3   0  14       21.18       16.50     12.36 o 
   4   0  14      603.93      617.64     44.14 o 
   5   0  14      381.80      402.90     35.70 o 
   6   0  14      453.68      457.88     42.97 o 
   7   0  14       92.72      114.84     32.88 o 
   8   0  14      102.20       82.09     34.99 o 
   9   0  14        2.55       11.80     48.69 o 
  -9   1  14       73.70       64.15     33.97 o 
  -8   1  14       29.60       18.26     43.47 o 
  -7   1  14      149.51      180.84     44.48 o 
  -6   1  14       54.40       98.24     28.79 o 
  -5   1  14       23.20        9.36     33.84 o 
  -4   1  14       82.48      119.44     26.97 o 
  -3   1  14      259.68      214.63     40.74 o 
  -2   1  14      152.63      157.68     33.45 o 
  -1   1  14      231.30      303.64     39.34 o 
   0   1  14        8.42       35.22     35.22 o 
   1   1  14      230.32      209.23     32.66 o 
   2   1  14      152.78      131.51     31.46 o 
   3   1  14      253.79      288.60     40.82 o 
   4   1  14       79.92       59.26     22.71 o 
   5   1  14       22.14       57.03     19.12 o 
   6   1  14       54.02       53.88     35.63 o 
   7   1  14      152.13      185.15     34.43 o 
   8   1  14       28.51       29.98     35.43 o 
   9   1  14       74.18       90.68     28.97 o 
  -9   2  14        8.95       50.55     23.61 o 
  -8   2  14       16.89       42.09     30.03 o 
  -7   2  14       98.63      134.31     36.25 o 
  -6   2  14      192.23      154.29     43.63 o 
  -5   2  14      298.28      291.08     43.51 o 
  -4   2  14      204.04      205.84     42.00 o 
  -3   2  14       18.96       19.77     25.92 o 
  -2   2  14      279.02      266.53     39.53 o 
  -1   2  14     1113.32     1076.73     68.81 o 
   0   2  14     1775.82     1708.55    131.25 o 
   1   2  14     1122.42     1145.99     69.78 o 
   2   2  14      277.22      274.06     41.09 o 
   3   2  14       19.96        7.50     19.13 o 
   4   2  14      213.87      227.96     43.86 o 
   5   2  14      306.60      334.85     45.74 o 
   6   2  14      197.20      211.32     48.38 o 
   7   2  14       99.33      123.90     34.47 o 
   8   2  14       18.18       23.35     34.06 o 
   9   2  14        8.54       49.68     17.55 o 
  -9   3  14       11.73       50.27     50.27 o 
  -8   3  14       16.80       30.34     35.85 o 
  -7   3  14       21.23        5.65     36.37 o 
  -6   3  14      116.68      152.30     31.07 o 
  -5   3  14        8.40       14.50     36.44 o 
  -4   3  14      550.41      501.05     59.35 o 
  -3   3  14       96.28      102.77     26.99 o 
  -2   3  14      298.17      360.34     49.76 o 
  -1   3  14       26.07       14.94     28.50 o 
   0   3  14      500.53      556.80     40.38 o 
   1   3  14       25.26       25.62     20.40 o 
   2   3  14      304.48      293.34     44.19 o 
   3   3  14       93.77       87.26     26.91 o 
   4   3  14      552.95      604.95     58.68 o 
   5   3  14        8.06        4.60     30.31 o 
   6   3  14      116.91      105.42     33.68 o 
   7   3  14       22.11       32.57     26.58 o 
   8   3  14       15.39       42.99     42.99 o 
   9   3  14       12.31       18.20     37.83 o 
  -8   4  14       34.50       12.20     34.61 o 
  -7   4  14       16.58       23.20     32.81 o 
  -6   4  14       96.55      113.82     38.73 o 
  -5   4  14       42.03       55.36     24.12 o 
  -4   4  14       66.89       93.42     33.03 o 
  -3   4  14       16.22       21.86     34.15 o 
  -2   4  14      265.84      310.90     42.48 o 
  -1   4  14      439.54      494.31     56.14 o 
   0   4  14      156.17      142.58     25.23 o 
   1   4  14      439.46      525.11     51.36 o 
   2   4  14      260.82      270.84     43.35 o 
   3   4  14       15.72       12.73     24.32 o 
   4   4  14       70.10       81.11     33.10 o 
   5   4  14       44.46       53.16     33.14 o 
   6   4  14       99.07      145.03     35.15 o 
   7   4  14       16.54       27.57     40.17 o 
   8   4  14       35.80       23.21     30.67 o 
  -8   5  14       12.83       36.31     36.31 o 
  -7   5  14      119.20       87.72     41.75 o 
  -6   5  14       17.21       22.20     29.39 o 
  -5   5  14      109.50       68.06     36.62 o 
  -4   5  14       84.70      152.71     42.11 o 
  -3   5  14      208.25      191.15     43.97 o 
  -2   5  14      138.56      151.87     38.96 o 
  -1   5  14      287.80      287.50     46.50 o 
   0   5  14        7.13       21.74     18.82 o 
   1   5  14      284.11      269.83     52.99 o 
   2   5  14      137.62      122.23     43.67 o 
   3   5  14      204.32      235.77     41.09 o 
   4   5  14       87.04       42.96     39.64 o 
   5   5  14      107.93      131.21     35.70 o 
   6   5  14       17.46       36.15     36.15 o 
   7   5  14      118.35      145.23     37.08 o 
   8   5  14       11.87       46.06     32.55 o 
  -7   6  14       33.51       40.43     32.13 o 
  -6   6  14      140.24       89.60     35.43 o 
  -5   6  14      121.51      198.85     39.86 o 
  -4   6  14       20.08       51.38     29.96 o 
  -3   6  14       90.12        9.83     40.68 o 
  -2   6  14      147.06      172.10     38.85 o 
  -1   6  14      209.31      159.74     49.74 o 
   0   6  14        1.73        1.78     17.74 o 
   1   6  14      205.28      231.21     39.80 o 
   2   6  14      145.65      103.08     35.65 o 
   3   6  14       91.56       33.72     33.72 o 
   4   6  14       21.70       55.04     26.97 o 
   5   6  14      125.41       93.87     36.11 o 
   6   6  14      139.73       97.41     41.94 o 
   7   6  14       32.55       50.01     28.87 o 
   8   6  14       16.27       22.40     29.64 o 
  -7   7  14       17.20        0.00     36.06 o 
  -6   7  14       32.42       38.64     30.74 o 
  -5   7  14       34.79       37.89     19.48 o 
  -4   7  14        9.07       15.82     32.90 o 
  -3   7  14       63.11        5.14     45.65 o 
  -2   7  14       11.38       10.08     31.02 o 
  -1   7  14       39.32       19.95     33.85 o 
   0   7  14        0.80        8.10     27.39 o 
   1   7  14       40.72        4.95     38.45 o 
   2   7  14        9.63       19.78     37.72 o 
   3   7  14       63.91      100.67     35.57 o 
   4   7  14        8.17       25.72     24.68 o 
   5   7  14       35.79       63.24     22.36 o 
   6   7  14       32.20        0.00     34.71 o 
   7   7  14       16.97       26.87     32.71 o 
  -6   8  14       41.53       90.02     31.30 o 
  -5   8  14       61.28       42.45     39.71 o 
  -4   8  14       29.31       15.78     30.26 o 
  -3   8  14       74.01       31.32     28.57 o 
  -2   8  14       15.79       46.59     23.70 o 
  -1   8  14       28.75       41.39     26.38 o 
   0   8  14       15.47       46.74     19.07 o 
   1   8  14       26.91        5.09     30.24 o 
   2   8  14       16.17       71.40     28.86 o 
   3   8  14       71.89       87.09     37.30 o 
   4   8  14       29.74       20.61     34.20 o 
   5   8  14       58.01       77.52     29.65 o 
   6   8  14       42.44       15.38     26.62 o 
  -5   9  14        2.68       25.02     20.62 o 
  -4   9  14        6.26       50.74     29.57 o 
  -3   9  14       28.41       30.68     30.68 o 
  -2   9  14       84.36      107.90     38.76 o 
  -1   9  14       43.85       62.15     28.35 o 
   0   9  14       21.73        1.69     28.75 o 
   1   9  14       45.14       10.27     31.62 o 
   2   9  14       80.23      116.59     30.00 o 
   3   9  14       27.73       55.21     27.00 o 
   4   9  14        7.18       49.52     28.89 o 
   5   9  14        2.87       31.41     31.41 o 
  -4  10  14        2.04       41.56     21.16 o 
  -3  10  14       36.49       14.20     27.24 o 
  -2  10  14       34.92       72.50     27.75 o 
  -1  10  14       10.55       19.66     31.06 o 
   0  10  14        6.53       10.32     32.36 o 
   1  10  14       10.58       19.50     32.33 o 
   2  10  14       34.42       28.64     26.15 o 
   3  10  14       37.19       37.16     28.63 o 
   4  10  14        2.18        0.00     19.02 o 
  -1  11  14        3.47        8.62     25.08 o 
   0  11  14        0.82       14.59     15.81 o 
   1  11  14        3.15       17.08     24.12 o 
   1   0  15       59.11       72.99     17.13 o 
   2   0  15      138.59      104.95     23.57 o 
   3   0  15       19.17       10.99     19.08 o 
   4   0  15      264.66      290.91     29.39 o 
   5   0  15       96.32      116.32     25.12 o 
   6   0  15      110.92       87.13     34.09 o 
   7   0  15      153.65      285.10     70.30 o 
   8   0  15       16.34        6.91     24.62 o 
   9   0  15      142.23      209.99     38.52 o 
  -9   1  15       35.41       25.71     37.48 o 
  -8   1  15       23.63       12.29     34.83 o 
  -7   1  15        4.79       28.86     19.17 o 
  -6   1  15      110.21      106.69     37.73 o 
  -5   1  15       16.57       19.57     19.57 o 
  -4   1  15      293.90      309.31     44.57 o 
  -3   1  15      293.18      380.44     45.64 o 
  -2   1  15      251.20      228.31     33.94 o 
  -1   1  15      186.12      199.83     38.45 o 
   0   1  15      704.11      746.51     39.52 o 
   1   1  15      183.14      147.03     29.68 o 
   2   1  15      249.97      208.41     38.02 o 
   3   1  15      289.05      343.55     42.82 o 
   4   1  15      298.37      302.87     47.81 o 
   5   1  15       16.86       59.41     25.42 o 
   6   1  15      108.94       45.49     40.11 o 
   7   1  15        4.81       27.90     36.55 o 
   8   1  15       23.34      103.41     32.75 o 
   9   1  15       35.76       71.68     35.08 o 
  -9   2  15       95.97       75.61     37.78 o 
  -8   2  15        6.51        6.05     29.04 o 
  -7   2  15       84.41      142.64     39.94 o 
  -6   2  15       61.22       42.40     27.04 o 
  -5   2  15      390.24      419.76     48.35 o 
  -4   2  15       12.31       27.01     22.05 o 
  -3   2  15     1045.23      979.55     76.07 o 
  -2   2  15       51.55       43.42     28.73 o 
  -1   2  15      619.76      617.38     55.16 o 
   0   2  15       19.33      349.45    349.46 o 
   1   2  15      638.70      594.54     51.66 o 
   2   2  15       50.81       67.55     24.36 o 
   3   2  15     1069.30     1039.98     71.06 o 
   4   2  15       12.43       38.27     24.45 o 
   5   2  15      387.45      393.11     48.27 o 
   6   2  15       61.92       40.39     31.09 o 
   7   2  15       85.26      109.81     47.21 o 
   8   2  15        6.88       11.80     22.09 o 
   9   2  15       96.47      105.82     29.84 o 
  -8   3  15        4.35       18.23     31.62 o 
  -7   3  15       29.27       29.17     28.26 o 
  -6   3  15       75.74       70.02     37.72 o 
  -5   3  15       37.71        0.00     34.63 o 
  -4   3  15       73.86       32.50     34.43 o 
  -3   3  15      171.07      234.45     49.87 o 
  -2   3  15        3.94        8.28     29.71 o 
  -1   3  15      301.11      263.55     41.50 o 
   0   3  15      219.80      183.26     41.95 o 
   1   3  15      302.73      288.13     44.04 o 
   2   3  15        4.09       24.49     24.49 o 
   3   3  15      171.68      203.87     44.61 o 
   4   3  15       76.57       75.34     34.03 o 
   5   3  15       35.66       14.28     29.79 o 
   6   3  15       75.88       92.53     35.61 o 
   7   3  15       30.29       71.60     23.99 o 
   8   3  15        4.02       40.80     21.00 o 
  -8   4  15        5.45       18.31     35.04 o 
  -7   4  15       53.07       23.38     34.14 o 
  -6   4  15       35.08        5.52     32.73 o 
  -5   4  15      143.75      134.82     40.83 o 
  -4   4  15      145.49      145.71     35.71 o 
  -3   4  15      680.75      820.14     72.59 o 
  -2   4  15       39.19       17.54     31.55 o 
  -1   4  15      161.09      179.08     39.08 o 
   0   4  15      116.71       26.83     82.31 o 
   1   4  15      166.33      137.74     40.28 o 
   2   4  15       39.49       59.50     30.05 o 
   3   4  15      680.05      609.90     66.73 o 
   4   4  15      146.57      107.26     29.86 o 
   5   4  15      147.64      128.93     30.57 o 
   6   4  15       34.21       26.38     28.37 o 
   7   4  15       55.13       50.11     37.39 o 
   8   4  15        5.74       34.77     34.77 o 
  -8   5  15       81.06       72.07     36.01 o 
  -7   5  15       40.90       23.44     31.04 o 
  -6   5  15       55.37       84.49     32.33 o 
  -5   5  15        9.37        5.35     32.57 o 
  -4   5  15       40.85       20.35     34.52 o 
  -3   5  15       94.04      116.40     33.62 o 
  -2   5  15       13.45       32.71     23.36 o 
  -1   5  15      475.11      535.90     60.90 o 
   0   5  15       59.45       69.68     20.33 o 
   1   5  15      476.26      588.28     59.10 o 
   2   5  15       13.29       18.19     21.33 o 
   3   5  15       93.65       75.19     29.70 o 
   4   5  15       40.58       19.62     25.94 o 
   5   5  15        8.05       20.56     30.03 o 
   6   5  15       53.68       64.75     37.36 o 
   7   5  15       41.11       44.81     31.68 o 
   8   5  15       80.38       62.95     33.82 o 
  -7   6  15       16.02       28.73     34.03 o 
  -6   6  15       10.53       11.24     28.74 o 
  -5   6  15        8.88        5.48     33.15 o 
  -4   6  15      108.38       89.42     38.31 o 
  -3   6  15      639.82      660.96     72.29 o 
  -2   6  15       26.75       14.89     33.24 o 
  -1   6  15      223.86      210.13     49.62 o 
   0   6  15        7.58       26.54     31.54 o 
   1   6  15      217.43      220.81     41.86 o 
   2   6  15       27.18       24.21     35.25 o 
   3   6  15      629.95      608.41     64.71 o 
   4   6  15      108.25       25.50     42.96 o 
   5   6  15        8.63       21.07     30.75 o 
   6   6  15        9.76       10.85     24.26 o 
   7   6  15       17.33        5.56     29.76 o 
  -7   7  15       64.85      104.09     35.90 o 
  -6   7  15       55.43       65.91     30.09 o 
  -5   7  15       16.16        5.42     30.21 o 
  -4   7  15       83.16       69.30     34.96 o 
  -3   7  15       37.97       15.67     35.11 o 
  -2   7  15       65.63      103.11     40.60 o 
  -1   7  15      377.57      328.23     57.12 o 
   0   7  15       68.40       63.27     26.44 o 
   1   7  15      372.30      348.19     54.56 o 
   2   7  15       66.23       40.44     35.75 o 
   3   7  15       38.04       51.11     29.80 o 
   4   7  15       82.04       62.31     35.97 o 
   5   7  15       16.86       10.55     24.76 o 
   6   7  15       53.15       53.26     36.10 o 
   7   7  15       65.51       79.37     27.52 o 
  -6   8  15       43.06       46.74     26.99 o 
  -5   8  15       13.70       31.51     25.72 o 
  -4   8  15       30.43        5.28     36.81 o 
  -3   8  15      145.62       68.10     38.88 o 
  -2   8  15      109.51      120.23     40.16 o 
  -1   8  15      111.95       36.71     42.93 o 
   0   8  15       63.69       44.40     23.41 o 
   1   8  15      110.05      150.02     35.46 o 
   2   8  15      109.14       56.54     45.08 o 
   3   8  15      145.98       71.87     45.91 o 
   4   8  15       30.68       15.38     34.43 o 
   5   8  15       12.86        0.00     21.67 o 
   6   8  15       42.95        5.02     35.18 o 
  -5   9  15       21.67       43.81     25.31 o 
  -4   9  15        9.54       29.91     34.50 o 
  -3   9  15        6.37       10.09     25.77 o 
  -2   9  15        1.93       15.30     23.41 o 
  -1   9  15      162.10      103.27     42.57 o 
   0   9  15        2.12        2.83     19.31 o 
   1   9  15      162.23       81.67     44.52 o 
   2   9  15        1.79        5.03     28.00 o 
   3   9  15        6.61        4.94     17.87 o 
   4   9  15        9.39       14.55     18.80 o 
   5   9  15       21.17        9.41     21.08 o 
  -3  10  15        6.28        5.38     18.93 o 
  -2  10  15       34.82        9.41     24.04 o 
  -1  10  15        1.47        9.62     18.02 o 
   0  10  15        0.38       13.83     14.94 o 
   1  10  15        1.28        9.50     21.29 o 
   2  10  15       34.17        4.63     28.24 o 
   3  10  15        6.94        8.99     21.10 o 
   0   0  16      853.57      845.84     46.54 o 
   1   0  16       23.60       39.94     14.57 o 
   2   0  16        7.20        6.94     13.34 o 
   3   0  16        5.46        3.79     15.95 o 
   4   0  16      192.41      199.00     29.97 o 
   5   0  16       16.47       33.91     17.26 o 
   6   0  16      109.40       71.65     29.23 o 
   7   0  16        9.44       17.30     23.22 o 
   8   0  16        0.02       12.64     19.38 o 
   9   0  16        0.01       35.08     35.08 o 
  -8   1  16       20.09       24.88     43.97 o 
  -7   1  16       10.35       23.56     27.63 o 
  -6   1  16      106.67      109.87     41.09 o 
  -5   1  16        7.84       10.17     23.82 o 
  -4   1  16        7.54       32.89     23.48 o 
  -3   1  16      150.88      248.98     39.33 o 
  -2   1  16      350.98      378.61     44.33 o 
  -1   1  16      113.66       86.94     33.03 o 
   0   1  16       10.52       24.41     24.41 o 
   1   1  16      115.70       89.61     27.39 o 
   2   1  16      350.27      293.84     38.33 o 
   3   1  16      151.45      137.04     25.47 o 
   4   1  16        7.69       60.86     24.60 o 
   5   1  16        7.79       23.74     19.57 o 
   6   1  16      108.35       93.80     33.74 o 
   7   1  16       10.46       11.67     30.13 o 
   8   1  16       20.00       18.51     38.51 o 
  -8   2  16        2.11       24.39     24.39 o 
  -7   2  16        7.80       17.42     33.37 o 
  -6   2  16       82.62       81.66     31.28 o 
  -5   2  16      190.63      207.75     40.85 o 
  -4   2  16       90.66       66.01     37.13 o 
  -3   2  16      193.41      181.09     40.24 o 
  -2   2  16      101.65      155.11     32.77 o 
  -1   2  16      171.26      154.10     34.84 o 
   0   2  16     1484.67     1601.44     67.88 o 
   1   2  16      176.52      140.19     36.98 o 
   2   2  16       97.53      142.73     33.66 o 
   3   2  16      195.81      157.67     43.51 o 
   4   2  16       84.91       53.15     30.68 o 
   5   2  16      186.40      172.09     42.24 o 
   6   2  16       81.76       20.68     35.13 o 
   7   2  16        7.18       11.16     31.56 o 
   8   2  16        1.78       11.92     27.90 o 
  -8   3  16       21.44       42.61     30.44 o 
  -7   3  16       37.11       29.17     37.38 o 
  -6   3  16       35.63       16.56     31.69 o 
  -5   3  16       59.67       41.38     31.87 o 
  -4   3  16       68.11       82.33     28.68 o 
  -3   3  16        2.42        4.59     29.21 o 
  -2   3  16       59.23       56.71     37.26 o 
  -1   3  16      108.22       59.41     31.73 o 
   0   3  16        8.63       13.66     25.24 o 
   1   3  16      107.57      135.88     35.69 o 
   2   3  16       56.98      100.34     30.75 o 
   3   3  16        2.03       27.17     27.17 o 
   4   3  16       70.56       68.36     18.90 o 
   5   3  16       60.10       73.59     35.04 o 
   6   3  16       36.77       47.19     32.74 o 
   7   3  16       36.40       22.30     37.80 o 
   8   3  16       21.06       29.28     28.04 o 
  -8   4  16       17.56        6.09     30.37 o 
  -7   4  16        7.03       29.46     31.70 o 
  -6   4  16      127.20      112.57     37.34 o 
  -5   4  16       53.26       47.93     27.69 o 
  -4   4  16        7.44       20.17     31.87 o 
  -3   4  16        6.11       37.40     37.40 o 
  -2   4  16      154.27      179.65     41.48 o 
  -1   4  16      179.71      130.59     45.24 o 
   0   4  16      834.64      744.33     56.60 o 
   1   4  16      182.14      223.96     45.03 o 
   2   4  16      147.00      115.64     33.28 o 
   3   4  16        6.76       22.98     31.50 o 
   4   4  16        8.12        4.81     29.25 o 
   5   4  16       50.46       50.76     32.14 o 
   6   4  16      128.38      139.25     40.07 o 
   7   4  16        6.56        5.61     24.46 o 
   8   4  16       17.17       28.95     37.91 o 
  -7   5  16       63.94       58.67     34.20 o 
  -6   5  16       60.23       91.06     35.98 o 
  -5   5  16        8.83       27.32     18.12 o 
  -4   5  16      146.92      146.63     39.90 o 
  -3   5  16      105.58      110.72     38.33 o 
  -2   5  16       27.19       24.41     28.84 o 
  -1   5  16      165.36      100.76     49.18 o 
   0   5  16        5.45        9.08     21.23 o 
   1   5  16      163.95      159.43     42.49 o 
   2   5  16       26.67        0.00     25.92 o 
   3   5  16      107.77       72.75     34.64 o 
   4   5  16      151.55      170.97     47.18 o 
   5   5  16        8.76        5.24     25.09 o 
   6   5  16       60.43       97.92     29.82 o 
   7   5  16       64.36       67.19     43.37 o 
  -7   6  16        0.26       11.42     29.06 o 
  -6   6  16       67.79       73.39     31.40 o 
  -5   6  16       56.33       66.23     23.41 o 
  -4   6  16       53.00        5.38     37.54 o 
  -3   6  16       89.75      104.48     39.12 o 
  -2   6  16       22.67       20.45     29.85 o 
  -1   6  16      165.86      101.34     45.30 o 
   0   6  16      130.20      149.21     29.56 o 
   1   6  16      167.23      198.52     43.29 o 
   2   6  16       20.60       24.92     36.94 o 
   3   6  16       91.83      111.34     34.34 o 
   4   6  16       51.39       77.78     37.01 o 
   5   6  16       55.74       21.30     31.00 o 
   6   6  16       66.02       48.88     36.44 o 
   7   6  16        0.23       10.93     24.50 o 
  -6   7  16       20.77       16.34     31.29 o 
  -5   7  16       21.14       21.74     36.85 o 
  -4   7  16       46.71       64.56     32.28 o 
  -3   7  16       19.36       21.26     30.97 o 
  -2   7  16       67.12      100.07     29.32 o 
  -1   7  16       60.54        5.26     31.05 o 
   0   7  16       61.79       49.90     25.91 o 
   1   7  16       59.86       25.78     37.55 o 
   2   7  16       67.29       77.13     34.48 o 
   3   7  16       20.27       30.61     30.61 o 
   4   7  16       46.27       41.77     32.21 o 
   5   7  16       21.41       15.78     35.31 o 
   6   7  16       20.09        0.00     28.86 o 
  -5   8  16       10.74       10.37     34.37 o 
  -4   8  16       17.42       36.63     29.11 o 
  -3   8  16       32.94       47.23     35.22 o 
  -2   8  16       10.06        5.29     26.33 o 
  -1   8  16       80.71       63.59     41.02 o 
   0   8  16       37.56       84.57     24.01 o 
   1   8  16       80.52       62.58     40.41 o 
   2   8  16        9.22       15.45     23.66 o 
   3   8  16       32.65       76.90     26.66 o 
   4   8  16       17.67       61.14     21.61 o 
   5   8  16       11.30       34.50     34.50 o 
  -4   9  16       28.21        9.72     32.29 o 
  -3   9  16       21.02       24.85     24.85 o 
  -2   9  16       87.22       90.96     32.77 o 
  -1   9  16        5.95        0.00     28.10 o 
   0   9  16        7.28       21.37     21.37 o 
   1   9  16        6.13       15.16     33.96 o 
   2   9  16       87.36       89.38     34.38 o 
   3   9  16       20.56       34.04     21.21 o 
   4   9  16       28.58       14.22     24.65 o 
  -2  10  16       25.44       22.86     29.28 o 
  -1  10  16        7.04       18.73     23.88 o 
   0  10  16       11.06       22.92     23.74 o 
   1  10  16        7.42        9.27     20.68 o 
   2  10  16       24.57       22.46     26.59 o 
   3  10  16       29.95       47.60     14.37 o 
   1   0  17       24.26       27.07     15.45 o 
   2   0  17      123.39      106.51     23.11 o 
   3   0  17        0.11       14.29     38.73 o 
   4   0  17      589.16      607.48     43.87 o 
   5   0  17       26.24       31.97     28.13 o 
   6   0  17       18.04       14.20     21.83 o 
   7   0  17       32.53       47.95     58.53 o 
   8   0  17       46.24       21.03     24.27 o 
  -8   1  17       29.32       12.52     28.02 o 
  -7   1  17       32.38       29.93     35.44 o 
  -6   1  17       46.45       33.85     41.47 o 
  -5   1  17       24.12        5.30     21.72 o 
  -4   1  17      415.21      436.86     61.09 o 
  -3   1  17       76.71       13.80     39.83 o 
  -2   1  17      171.67      222.27     43.38 o 
  -1   1  17        1.68        4.19     27.54 o 
   0   1  17      115.45       70.86     23.28 o 
   1   1  17        1.39        3.97     21.35 o 
   2   1  17      176.83      134.95     45.18 o 
   3   1  17       75.01       42.43     36.99 o 
   4   1  17      425.03      413.56     54.72 o 
   5   1  17       23.72       39.44     27.83 o 
   6   1  17       44.83       10.70     33.06 o 
   7   1  17       32.00       75.49     29.07 o 
   8   1  17       29.38       12.46     31.75 o 
  -8   2  17       39.69        6.11     41.96 o 
  -7   2  17        8.89       29.42     29.42 o 
  -6   2  17        9.55       16.75     28.96 o 
  -5   2  17       44.29       52.40     33.16 o 
  -4   2  17       10.57       24.60     38.43 o 
  -3   2  17      201.23      111.32     45.43 o 
  -2   2  17       90.02       26.59     34.31 o 
  -1   2  17       74.62       47.29     32.99 o 
   0   2  17      332.55      334.33    112.16 o 
   1   2  17       78.82       53.46     32.10 o 
   2   2  17       85.91       58.35     23.59 o 
   3   2  17      206.38      195.32     39.06 o 
   4   2  17       11.53       32.22     35.37 o 
   5   2  17       45.54       68.98     25.10 o 
   6   2  17        9.85       42.35     32.63 o 
   7   2  17        9.23       33.94     33.94 o 
   8   2  17       40.73        6.00     33.28 o 
  -8   3  17       14.16       30.36     32.72 o 
  -7   3  17       37.75       58.96     31.17 o 
  -6   3  17       13.53       28.12     34.21 o 
  -5   3  17       83.26       85.22     36.12 o 
  -4   3  17       66.35      100.69     37.67 o 
  -3   3  17      205.80      143.46     46.86 o 
  -2   3  17       56.13       64.29     32.50 o 
  -1   3  17      256.44      188.18     47.86 o 
   0   3  17       21.52      108.18    108.18 o 
   1   3  17      257.64      164.60     49.04 o 
   2   3  17       58.32       70.03     27.72 o 
   3   3  17      205.73      171.99     33.89 o 
   4   3  17       71.68       95.06     29.31 o 
   5   3  17       81.53       15.08     39.97 o 
   6   3  17       13.87       10.66     21.32 o 
   7   3  17       37.19       56.24     29.75 o 
   8   3  17       14.10        5.84     38.38 o 
  -8   4  17       19.29       42.14     42.14 o 
  -7   4  17       18.20       17.76     33.94 o 
  -6   4  17       68.67       45.67     37.85 o 
  -5   4  17       25.24       21.86     34.54 o 
  -4   4  17      426.82      333.32     55.08 o 
  -3   4  17      347.42      329.19     53.28 o 
  -2   4  17      165.43      236.34     46.02 o 
  -1   4  17       15.62        4.71     32.40 o 
   0   4  17      519.44      423.09     45.95 o 
   1   4  17       16.18       32.16     37.04 o 
   2   4  17      160.66      129.67     47.67 o 
   3   4  17      357.35      275.85     50.32 o 
   4   4  17      426.12      356.20     51.42 o 
   5   4  17       26.58       36.27     31.52 o 
   6   4  17       67.21      124.60     34.67 o 
   7   4  17       18.10        5.60     34.21 o 
   8   4  17       19.47        0.00     39.83 o 
  -7   5  17       35.86       99.39     31.47 o 
  -6   5  17       30.30       11.46     35.35 o 
  -5   5  17       29.47       38.94     27.82 o 
  -4   5  17       64.01       16.11     40.58 o 
  -3   5  17        7.23       36.42     36.42 o 
  -2   5  17      121.77      136.92     40.22 o 
  -1   5  17      328.47      305.04     56.33 o 
   0   5  17       59.92       51.68     22.56 o 
   1   5  17      326.39      272.72     45.19 o 
   2   5  17      124.07      171.11     33.49 o 
   3   5  17        8.09       31.54     31.54 o 
   4   5  17       65.65       97.53     33.64 o 
   5   5  17       28.93       31.84     34.36 o 
   6   5  17       30.03       16.40     39.00 o 
   7   5  17       37.31       37.83     37.83 o 
  -7   6  17       10.66        5.64     27.00 o 
  -6   6  17       33.04       28.19     36.09 o 
  -5   6  17        8.90       11.13     32.44 o 
  -4   6  17      142.06      152.80     39.36 o 
  -3   6  17      190.94      203.24     44.10 o 
  -2   6  17       58.36       36.90     26.35 o 
  -1   6  17       44.76       88.95     35.84 o 
   0   6  17       42.22       69.92     39.45 o 
   1   6  17       43.82       35.73     31.09 o 
   2   6  17       55.03       40.84     28.87 o 
   3   6  17      190.37      278.42     45.57 o 
   4   6  17      141.71      171.16     39.97 o 
   5   6  17        8.75       16.05     30.66 o 
   6   6  17       33.31        5.39     30.10 o 
   7   6  17       10.89       35.83     35.83 o 
  -6   7  17       34.52       21.51     36.44 o 
  -5   7  17       10.62       16.26     33.86 o 
  -4   7  17       51.71       64.88     37.45 o 
  -3   7  17       10.27       26.87     29.93 o 
  -2   7  17       60.22       53.58     31.24 o 
  -1   7  17      284.07      155.46     53.88 o 
   0   7  17        6.53        2.83     21.65 o 
   1   7  17      278.88      220.38     48.11 o 
   2   7  17       58.48       10.43     32.09 o 
   3   7  17       10.33       32.96     32.96 o 
   4   7  17       51.51       20.94     33.06 o 
   5   7  17       10.77       41.86     23.39 o 
   6   7  17       33.63       25.93     31.56 o 
  -5   8  17        4.46        5.07     27.37 o 
  -4   8  17        8.71       15.55     29.78 o 
  -3   8  17       42.02       57.59     30.98 o 
  -2   8  17       57.38       89.71     33.77 o 
  -1   8  17      168.67      127.86     39.14 o 
   0   8  17       24.38       67.00     18.75 o 
   1   8  17      166.47      151.69     42.13 o 
   2   8  17       54.61       56.68     37.50 o 
   3   8  17       40.60       20.38     31.39 o 
   4   8  17        8.45       55.30     24.13 o 
   5   8  17        4.28        4.95     21.49 o 
  -4   9  17       11.94        0.00     20.07 o 
  -3   9  17       12.50       11.39     16.15 o 
  -2   9  17        8.70       44.83     25.89 o 
  -1   9  17       53.90       20.30     32.06 o 
   0   9  17        0.63       24.10     17.85 o 
   1   9  17       52.38       64.89     27.77 o 
   2   9  17        8.32       14.62     18.90 o 
   3   9  17       12.97       14.25     21.76 o 
   4   9  17       12.19       18.39     33.14 o 
  -1  10  17        1.91       13.58     17.55 o 
   0  10  17       13.13       21.77     18.33 o 
   1  10  17        2.04        8.95     23.64 o 
   2  10  17       37.23       51.79     35.09 o 
   0   0  18      342.64      332.49     34.34 o 
   1   0  18      225.38      262.00     48.30 o 
   2   0  18       12.00        9.52     23.68 o 
   3   0  18       14.35       10.23     22.73 o 
   4   0  18       60.90       57.17     24.45 o 
   5   0  18        0.05       17.62     23.93 o 
   6   0  18       10.43        6.20     22.02 o 
   7   0  18        9.96       10.18     20.06 o 
   8   0  18        0.57       14.43     24.65 o 
  -8   1  18        4.24       12.54     32.02 o 
  -7   1  18       10.33       12.14     30.93 o 
  -6   1  18        2.21       17.30     30.01 o 
  -5   1  18        4.20       16.29     24.89 o 
  -4   1  18      176.25      178.86     43.08 o 
  -3   1  18       15.64       43.41     27.68 o 
  -2   1  18       51.00       55.16     35.60 o 
  -1   1  18      271.16      257.57     48.22 o 
   0   1  18        5.12       28.73     28.73 o 
   1   1  18      269.42      251.47     39.74 o 
   2   1  18       51.17       34.09     31.87 o 
   3   1  18       15.08        4.46     23.98 o 
   4   1  18      177.48      184.72     39.36 o 
   5   1  18        3.80       30.60     24.95 o 
   6   1  18        2.23       32.53     32.53 o 
   7   1  18       10.69       35.44     32.33 o 
   8   1  18        4.74       39.12     39.12 o 
  -8   2  18       26.00       18.34     41.03 o 
  -7   2  18       50.73       53.55     27.23 o 
  -6   2  18        4.14       22.73     29.02 o 
  -5   2  18        5.61       26.46     26.46 o 
  -4   2  18      157.91      112.33     44.55 o 
  -3   2  18      159.67      131.00     40.33 o 
  -2   2  18       52.29        9.31     26.33 o 
  -1   2  18      326.23      276.27     45.93 o 
   0   2  18      305.41      208.56    131.90 o 
   1   2  18      320.16      345.80     45.34 o 
   2   2  18       51.20       61.10     28.97 o 
   3   2  18      161.54      194.48     35.34 o 
   4   2  18      157.04      195.32     41.82 o 
   5   2  18        5.33        0.00     21.50 o 
   6   2  18        4.22       26.99     30.07 o 
   7   2  18       50.32       80.06     35.28 o 
   8   2  18       25.60       23.91     40.58 o 
  -7   3  18       85.53       88.90     37.01 o 
  -6   3  18        7.01        5.70     28.59 o 
  -5   3  18      128.12      191.26     41.99 o 
  -4   3  18       67.40       83.29     41.64 o 
  -3   3  18       15.92       44.85     25.90 o 
  -2   3  18      154.10      100.97     41.69 o 
  -1   3  18      218.87      202.33     41.84 o 
   0   3  18      375.37      305.89    103.04 o 
   1   3  18      211.78      280.93     48.78 o 
   2   3  18      152.08      173.29     40.77 o 
   3   3  18       15.89        4.69     26.10 o 
   4   3  18       68.65       68.49     34.59 o 
   5   3  18      124.55       61.71     35.66 o 
   6   3  18        7.48        5.42     25.91 o 
   7   3  18       83.63      124.33     32.95 o 
   8   3  18       60.44       46.55     29.69 o 
  -7   4  18       32.61       47.24     36.40 o 
  -6   4  18       28.13       40.37     28.87 o 
  -5   4  18       54.74       33.41     36.07 o 
  -4   4  18       30.87       85.70     38.67 o 
  -3   4  18       16.48        5.17     38.34 o 
  -2   4  18       39.04       36.20     36.20 o 
  -1   4  18      315.19      331.01     51.60 o 
   0   4  18        0.28       36.72     46.40 o 
   1   4  18      312.76      372.87     51.06 o 
   2   4  18       38.46       62.31     31.42 o 
   3   4  18       17.21       39.18     36.69 o 
   4   4  18       30.29        0.00     32.81 o 
   5   4  18       51.51       68.35     31.96 o 
   6   4  18       27.57       49.09     31.33 o 
   7   4  18       33.25       33.65     30.74 o 
  -7   5  18       37.44       23.19     32.77 o 
  -6   5  18        5.04       17.27     26.34 o 
  -5   5  18       59.66       22.54     35.60 o 
  -4   5  18       14.18       21.95     37.24 o 
  -3   5  18       30.45       16.05     40.35 o 
  -2   5  18        4.52       10.46     26.71 o 
  -1   5  18       65.57       15.56     44.90 o 
   0   5  18       55.33       67.41     26.01 o 
   1   5  18       64.71       90.51     36.95 o 
   2   5  18        4.87       10.05     31.77 o 
   3   5  18       31.16       35.66     30.99 o 
   4   5  18       15.65        5.21     24.99 o 
   5   5  18       57.86       85.53     36.27 o 
   6   5  18        4.89       32.35     32.35 o 
   7   5  18       36.62       40.39     28.68 o 
  -6   6  18       12.51        5.61     27.99 o 
  -5   6  18       14.66       28.99     28.99 o 
  -4   6  18       41.23       88.35     32.21 o 
  -3   6  18       25.54       27.24     29.37 o 
  -2   6  18       44.13       43.16     35.75 o 
  -1   6  18       59.21       80.55     27.89 o 
   0   6  18       48.07       32.29     23.64 o 
   1   6  18       60.22       36.59     40.85 o 
   2   6  18       43.65       72.75     23.27 o 
   3   6  18       27.09       52.26     20.88 o 
   4   6  18       41.00       21.14     27.96 o 
   5   6  18       14.94       48.03     24.45 o 
   6   6  18       12.04       12.19     23.98 o 
  -5   7  18       15.33       21.51     30.39 o 
  -4   7  18       15.90       10.81     28.59 o 
  -3   7  18       23.53       21.65     33.38 o 
  -2   7  18       23.71       43.32     30.66 o 
  -1   7  18       76.05       92.49     34.83 o 
   0   7  18       58.14       35.95     24.40 o 
   1   7  18       77.67       90.22     31.43 o 
   2   7  18       23.71       15.76     30.17 o 
   3   7  18       24.74       26.11     33.46 o 
   4   7  18       15.97       57.27     24.96 o 
   5   7  18       14.56       30.99     25.32 o 
  -4   8  18        0.90       20.41     23.93 o 
  -3   8  18       36.32        0.00     33.65 o 
  -2   8  18       51.69       10.55     33.25 o 
  -1   8  18       51.88       35.74     35.74 o 
   0   8  18       65.73       68.63     19.21 o 
   1   8  18       52.15       36.48     29.01 o 
   2   8  18       51.22        5.12     27.55 o 
   3   8  18       36.72       90.58     27.57 o 
   4   8  18        0.81        9.85     22.05 o 
  -3   9  18       14.93       28.05     28.05 o 
  -2   9  18       50.97       82.85     28.83 o 
  -1   9  18       19.21       19.94     28.17 o 
   0   9  18        6.87        8.84     25.23 o 
   1   9  18       20.25       29.31     23.97 o 
   2   9  18       51.51       28.54     30.81 o 
   3   9  18       14.77       18.45     24.38 o 
   1   0  19        2.39       40.05     40.05 o 
   2   0  19      212.45      236.59     38.73 o 
   3   0  19       55.56       72.17     31.05 o 
   4   0  19       95.65       82.89     23.92 o 
   5   0  19      226.41      191.61     41.40 o 
   6   0  19        4.62        2.09     15.13 o 
   7   0  19       11.61       14.63     25.61 o 
   8   0  19        3.17        8.42     37.24 o 
  -8   1  19       33.74       37.64     34.36 o 
  -7   1  19        0.77       18.41     28.07 o 
  -6   1  19       32.93       17.66     33.77 o 
  -5   1  19       16.75       11.20     35.39 o 
  -4   1  19      377.32      302.11     57.34 o 
  -3   1  19      116.19      125.88     37.32 o 
  -2   1  19      395.20      385.88     53.28 o 
  -1   1  19       67.49       60.75     41.52 o 
   0   1  19      240.23      189.92     36.80 o 
   1   1  19       67.59       74.95     26.13 o 
   2   1  19      400.52      361.98     51.91 o 
   3   1  19      115.11       83.70     34.15 o 
   4   1  19      383.62      413.12     56.53 o 
   5   1  19       18.14       15.77     27.30 o 
   6   1  19       33.11       50.54     29.19 o 
   7   1  19        0.94        6.00     26.07 o 
   8   1  19       33.52       56.46     32.61 o 
  -7   2  19        2.52       47.85     22.37 o 
  -6   2  19       28.23       11.55     41.73 o 
  -5   2  19       42.92       33.22     35.85 o 
  -4   2  19       13.58       36.96     32.12 o 
  -3   2  19       80.47      106.05     33.84 o 
  -2   2  19       95.45       82.77     35.43 o 
  -1   2  19       91.26       75.99     37.98 o 
   0   2  19      565.34      583.90     71.50 o 
   1   2  19       91.10      103.94     34.70 o 
   2   2  19       92.19      113.78     25.35 o 
   3   2  19       81.70       98.51     29.29 o 
   4   2  19       12.66       54.04     26.47 o 
   5   2  19       43.80       31.09     33.57 o 
   6   2  19       28.99       38.37     23.91 o 
   7   2  19        2.61       17.25     29.93 o 
  -7   3  19       26.30        0.00     38.43 o 
  -6   3  19        1.42        5.77     25.21 o 
  -5   3  19       45.47       22.30     26.15 o 
  -4   3  19      435.74      525.40     68.65 o 
  -3   3  19       21.38       30.96     25.28 o 
  -2   3  19       97.50      125.19     40.99 o 
  -1   3  19       98.19       83.48     39.61 o 
   0   3  19      231.50      192.05     37.43 o 
   1   3  19       98.83       84.77     34.62 o 
   2   3  19       96.02      113.39     38.40 o 
   3   3  19       21.02        9.67     30.57 o 
   4   3  19      443.51      476.14     58.66 o 
   5   3  19       44.54       26.16     40.15 o 
   6   3  19        1.39       16.36     25.03 o 
   7   3  19       25.24       73.46     31.46 o 
  -7   4  19        5.25        5.85     28.17 o 
  -6   4  19        8.25       40.55     20.89 o 
  -5   4  19       50.42       62.17     38.73 o 
  -4   4  19      189.11      109.68     49.03 o 
  -3   4  19       53.35       69.22     32.41 o 
  -2   4  19       86.71       88.41     37.87 o 
  -1   4  19       40.19       41.04     41.04 o 
   0   4  19       25.02       22.73     20.07 o 
   1   4  19       39.68       54.37     29.23 o 
   2   4  19       87.78      182.73     36.61 o 
   3   4  19       54.25       65.23     30.52 o 
   4   4  19      187.51      175.14     41.19 o 
   5   4  19       51.62       63.78     34.44 o 
   6   4  19        7.73       43.73     27.84 o 
   7   4  19        4.80       27.82     30.00 o 
  -6   5  19        2.72       17.20     29.82 o 
  -5   5  19       48.48        0.00     34.06 o 
  -4   5  19       61.68       33.46     40.97 o 
  -3   5  19       17.94       10.92     30.91 o 
  -2   5  19      180.25      199.26     47.87 o 
  -1   5  19        7.64        0.00     32.04 o 
   0   5  19       66.54      118.82     28.59 o 
   1   5  19        7.83        0.00     30.99 o 
   2   5  19      180.56      190.14     43.91 o 
   3   5  19       18.27       72.57     29.31 o 
   4   5  19       63.02       84.24     33.27 o 
   5   5  19       48.56       26.78     31.69 o 
   6   5  19        2.63       32.10     32.10 o 
  -6   6  19       46.95        0.00     35.86 o 
  -5   6  19        0.34       27.82     26.74 o 
  -4   6  19       81.46       22.23     35.14 o 
  -3   6  19        6.42       22.09     34.02 o 
  -2   6  19        3.91       32.92     35.54 o 
  -1   6  19       13.35       27.40     38.34 o 
   0   6  19       15.36       14.10     25.69 o 
   1   6  19       13.32       42.53     32.77 o 
   2   6  19        3.91       21.04     24.67 o 
   3   6  19        6.66        5.24     25.23 o 
   4   6  19       82.20       58.11     38.48 o 
   5   6  19        0.33       29.99     29.99 o 
   6   6  19       46.31       79.06     24.17 o 
  -5   7  19       24.57       30.88     30.88 o 
  -4   7  19       33.99       26.85     25.75 o 
  -3   7  19        7.36       27.07     32.95 o 
  -2   7  19       38.13       59.96     29.37 o 
  -1   7  19       34.39       21.96     36.35 o 
   0   7  19        1.88        8.44     30.28 o 
   1   7  19       33.15       42.65     23.87 o 
   2   7  19       36.12       73.53     26.79 o 
   3   7  19        7.59       28.48     28.48 o 
   4   7  19       32.11       10.28     23.04 o 
   5   7  19       24.87       30.41     30.41 o 
  -4   8  19        7.63        0.00     27.31 o 
  -3   8  19        2.69       20.44     20.44 o 
  -2   8  19        7.60       20.86     27.57 o 
  -1   8  19       21.00       47.63     30.38 o 
   0   8  19       15.24        0.00     19.47 o 
   1   8  19       21.47       20.65     27.34 o 
   2   8  19        6.87       10.11     23.67 o 
   3   8  19        2.86        0.00     20.92 o 
   4   8  19        8.08       14.42     32.23 o 
  -2   9  19       17.50       33.11     20.64 o 
  -1   9  19       11.58        9.71     27.45 o 
   0   9  19       50.68       74.12     19.75 o 
   1   9  19       11.05        9.49     27.68 o 
   2   9  19       17.19       18.37     26.01 o 
   0   0  20        6.27        4.84     19.14 o 
   1   0  20      451.66      409.25     35.35 o 
   2   0  20      216.93      169.97     31.47 o 
   3   0  20       49.24       30.16     22.06 o 
   4   0  20        0.92        7.71     20.64 o 
   5   0  20       15.75       17.24     21.98 o 
   6   0  20        2.66        7.95     23.99 o 
   7   0  20       24.34       32.23     27.03 o 
  -7   1  20       14.83        6.16     33.14 o 
  -6   1  20       24.50       23.86     23.86 o 
  -5   1  20       44.09       17.21     35.76 o 
  -4   1  20       79.52       60.19     48.03 o 
  -3   1  20       68.98       20.95     33.11 o 
  -2   1  20       64.01       50.38     43.91 o 
  -1   1  20       92.28      127.21     36.65 o 
   0   1  20      135.72        4.75     91.13 o 
   1   1  20       91.73       55.40     40.76 o 
   2   1  20       62.60       74.70     33.67 o 
   3   1  20       69.31      101.55     27.78 o 
   4   1  20       79.27       35.58     35.58 o 
   5   1  20       45.06       21.58     28.52 o 
   6   1  20       24.88       57.14     33.30 o 
   7   1  20       15.86        6.04     33.52 o 
  -7   2  20       28.61       40.13     40.13 o 
  -6   2  20       21.63       58.49     27.41 o 
  -5   2  20        3.75        5.64     23.30 o 
  -4   2  20       21.15       54.28     28.72 o 
  -3   2  20       36.95       57.47     35.84 o 
  -2   2  20       17.50       21.11     23.73 o 
  -1   2  20        4.27       38.65     38.65 o 
   0   2  20        4.36        4.40     29.23 o 
   1   2  20        4.02        0.00     28.16 o 
   2   2  20       18.01       33.06     30.93 o 
   3   2  20       36.10       33.89     40.84 o 
   4   2  20       20.34       65.52     25.19 o 
   5   2  20        3.98       27.99     27.99 o 
   6   2  20       21.65       44.31     31.35 o 
   7   2  20       28.40       11.51     30.51 o 
  -7   3  20       38.79       17.71     39.57 o 
  -6   3  20       23.80        5.81     29.08 o 
  -5   3  20       81.62       50.96     42.77 o 
  -4   3  20       11.81       21.95     36.41 o 
  -3   3  20       25.04       15.96     33.23 o 
  -2   3  20      109.71       36.29     46.05 o 
  -1   3  20       68.15       66.23     43.51 o 
   0   3  20        2.12       17.23     23.62 o 
   1   3  20       67.78       68.24     39.85 o 
   2   3  20      110.91      136.27     37.05 o 
   3   3  20       24.83        4.95     33.98 o 
   4   3  20       12.13        0.00     28.00 o 
   5   3  20       81.88      100.56     32.22 o 
   6   3  20       23.60       27.38     32.38 o 
   7   3  20       37.99       16.87     32.29 o 
  -6   4  20       25.94       46.35     21.67 o 
  -5   4  20       13.88       79.82     32.24 o 
  -4   4  20        9.12        0.00     27.31 o 
  -3   4  20       17.82        5.44     27.26 o 
  -2   4  20       43.22       58.85     28.80 o 
  -1   4  20        6.18        5.31     40.63 o 
   0   4  20       12.05       24.83     24.83 o 
   1   4  20        5.92       15.19     34.05 o 
   2   4  20       42.60       55.58     34.64 o 
   3   4  20       17.74       33.88     33.88 o 
   4   4  20        8.45       10.41     24.44 o 
   5   4  20       13.79       58.70     25.59 o 
   6   4  20       25.74       49.01     28.29 o 
  -6   5  20       37.41       22.75     38.57 o 
  -5   5  20       59.28       45.44     35.02 o 
  -4   5  20       24.73       61.90     33.30 o 
  -3   5  20       30.27       77.76     31.43 o 
  -2   5  20       26.18        5.47     32.53 o 
  -1   5  20       59.74       71.01     42.67 o 
   0   5  20        0.89       14.20     27.12 o 
   1   5  20       57.75       26.29     33.71 o 
   2   5  20       26.18       31.26     28.59 o 
   3   5  20       29.33       36.61     40.19 o 
   4   5  20       25.46       26.42     31.25 o 
   5   5  20       60.81        0.00     29.22 o 
   6   5  20       37.69       21.43     31.25 o 
  -5   6  20       17.07       38.63     30.72 o 
  -4   6  20        8.17       11.09     28.29 o 
  -3   6  20        0.25       34.66     34.66 o 
  -2   6  20       27.81       11.10     40.02 o 
  -1   6  20       20.98       38.89     24.17 o 
   0   6  20       86.10      120.03     28.04 o 
   1   6  20       20.07       48.27     35.99 o 
   2   6  20       28.54        5.28     28.48 o 
   3   6  20        0.23       30.20     30.20 o 
   4   6  20        8.47        5.23     26.25 o 
   5   6  20       17.53       20.91     29.57 o 
  -4   7  20        2.07       10.60     28.07 o 
  -3   7  20       14.19       48.44     27.96 o 
  -2   7  20       25.99       59.82     22.45 o 
  -1   7  20      163.57      186.57     34.70 o 
   0   7  20       16.85        7.33     38.52 o 
   1   7  20      165.41      180.82     44.49 o 
   2   7  20       26.03       26.08     33.40 o 
   3   7  20       14.98        0.00     28.12 o 
   4   7  20        2.01       25.21     25.21 o 
  -3   8  20       30.28       50.01     23.45 o 
  -2   8  20        6.00       10.26     29.86 o 
  -1   8  20       10.18       28.54     28.54 o 
   0   8  20       21.29        9.93     42.06 o 
   1   8  20        9.52       15.22     29.13 o 
   2   8  20        6.44        4.94     21.48 o 
   3   8  20       29.79       38.36     24.45 o 
   0   9  20        1.37       37.77     17.67 o 
   1   0  21       20.63       24.16     24.16 o 
   2   0  21       18.90       27.53     27.53 o 
   3   0  21      125.25      139.62     33.83 o 
   4   0  21      143.68      220.91     57.66 o 
   5   0  21       52.97       64.33     25.38 o 
   6   0  21        1.15       24.71     19.72 o 
   7   0  21       22.22        1.98     32.51 o 
  -7   1  21       14.91        0.00     39.86 o 
  -6   1  21        8.17       37.62     37.62 o 
  -5   1  21        0.17       11.68     27.37 o 
  -4   1  21      232.33      258.33     56.13 o 
  -3   1  21       45.93       59.49     31.96 o 
  -2   1  21      114.51      135.87     41.16 o 
  -1   1  21      210.81      178.23     49.64 o 
   0   1  21       82.13       51.33     39.98 o 
   1   1  21      210.15      235.44     45.84 o 
   2   1  21      116.95      101.84     43.64 o 
   3   1  21       44.58       55.03     36.42 o 
   4   1  21      235.00      230.16     46.76 o 
   5   1  21        0.37        5.53     35.24 o 
   6   1  21        7.80       17.37     33.24 o 
   7   1  21       15.00        6.04     35.71 o 
  -7   2  21        4.36       23.81     36.71 o 
  -6   2  21        6.27       10.66     25.65 o 
  -5   2  21       10.89       28.62     18.98 o 
  -4   2  21        7.32       16.66     25.46 o 
  -3   2  21       50.25      112.93     33.56 o 
  -2   2  21       16.11        5.23     30.93 o 
  -1   2  21      104.92      138.31     36.58 o 
   0   2  21        0.33        1.80     16.29 o 
   1   2  21      104.70       33.98     35.97 o 
   2   2  21       16.07       34.06     27.10 o 
   3   2  21       51.00       84.54     29.42 o 
   4   2  21        6.99       10.30     20.58 o 
   5   2  21       11.09        5.35     34.29 o 
   6   2  21        6.78       39.01     14.74 o 
   7   2  21        4.33        0.00     34.47 o 
  -6   3  21        0.50        0.12     23.98 o 
  -5   3  21       50.95       85.76     26.22 o 
  -4   3  21      120.49      173.01     36.60 o 
  -3   3  21       92.32       70.79     33.10 o 
  -2   3  21       70.57       47.94     38.07 o 
  -1   3  21      182.14      104.90     46.94 o 
   0   3  21        1.69       12.73     18.84 o 
   1   3  21      183.47      144.87     43.86 o 
   2   3  21       71.14       64.73     32.66 o 
   3   3  21       90.73      136.41     33.91 o 
   4   3  21      122.04      124.26     40.10 o 
   5   3  21       51.34        5.35     34.12 o 
   6   3  21        0.59       10.92     30.93 o 
  -6   4  21       18.77       17.24     35.87 o 
  -5   4  21       20.18       22.85     32.34 o 
  -4   4  21       24.20       67.63     30.87 o 
  -3   4  21        3.64       36.76     36.76 o 
  -2   4  21       51.10       87.39     34.56 o 
  -1   4  21       59.82       86.55     31.53 o 
   0   4  21        3.68       15.58     19.36 o 
   1   4  21       60.16       62.08     25.31 o 
   2   4  21       51.50       71.84     34.04 o 
   3   4  21        3.46       10.33     23.07 o 
   4   4  21       24.08       20.97     32.31 o 
   5   4  21       20.72       21.29     32.85 o 
   6   4  21       18.61        0.00     26.37 o 
  -5   5  21       50.40       56.42     35.68 o 
  -4   5  21       43.15       78.91     37.37 o 
  -3   5  21       32.10       32.66     32.66 o 
  -2   5  21       21.90       22.27     29.45 o 
  -1   5  21       22.93       27.72     35.53 o 
   0   5  21        0.01        2.61     20.06 o 
   1   5  21       24.14       15.95     27.61 o 
   2   5  21       21.03       36.80     29.28 o 
   3   5  21       31.71       36.74     34.38 o 
   4   5  21       42.55       31.59     36.46 o 
   5   5  21       51.45       68.59     32.10 o 
  -5   6  21        6.48       10.86     20.29 o 
  -4   6  21       20.07       11.02     28.05 o 
  -3   6  21       26.68        5.56     38.81 o 
  -2   6  21        5.70        0.00     30.46 o 
  -1   6  21        5.96        5.57     31.04 o 
   0   6  21        7.12       22.94     22.94 o 
   1   6  21        6.60        5.35     32.63 o 
   2   6  21        5.99       15.80     27.39 o 
   3   6  21       26.33        0.00     25.60 o 
   4   6  21       20.33       10.33     29.25 o 
   5   6  21        6.40       35.75     25.55 o 
  -4   7  21       22.96       36.31     28.87 o 
  -3   7  21       44.35       42.42     32.67 o 
  -2   7  21       10.10       21.54     21.54 o 
  -1   7  21        6.77       16.33     36.52 o 
   0   7  21       10.33       10.99     24.41 o 
   1   7  21        7.28       15.74     32.81 o 
   2   7  21        9.15        5.14     31.19 o 
   3   7  21       44.68       10.03     34.10 o 
   4   7  21       22.34       14.73     25.49 o 
  -2   8  21        9.19       29.45     29.45 o 
  -1   8  21       69.63       25.42     41.00 o 
   0   8  21        0.08        6.94     17.93 o 
   1   8  21       70.21       14.77     33.03 o 
   2   8  21        9.28       28.65     23.40 o 
   0   0  22       21.43       14.89     37.07 o 
   1   0  22       33.68       35.77     15.49 o 
   2   0  22        5.24        9.51     17.41 o 
   3   0  22      181.99      238.72     33.44 o 
   4   0  22        2.91       13.47     20.48 o 
   5   0  22        2.05       27.99     16.45 o 
   6   0  22        9.14        4.46     24.54 o 
  -6   1  22       62.83       24.19     43.62 o 
  -5   1  22       40.77       29.51     29.51 o 
  -4   1  22        6.30       17.20     32.94 o 
  -3   1  22       41.86       41.52     41.52 o 
  -2   1  22      100.39      129.44     39.61 o 
  -1   1  22       64.34       55.00     55.00 o 
   0   1  22       14.45       31.00     21.62 o 
   1   1  22       62.34       89.45     42.14 o 
   2   1  22      102.23       19.99     40.04 o 
   3   1  22       42.13       77.17     36.78 o 
   4   1  22        6.27       34.69     34.69 o 
   5   1  22       41.61       83.83     29.05 o 
   6   1  22       61.91       69.86     37.74 o 
  -6   2  22       30.84       17.58     39.36 o 
  -5   2  22        5.87       28.87     35.11 o 
  -4   2  22       19.34       33.82     33.82 o 
  -3   2  22       92.27       82.42     41.50 o 
  -2   2  22       54.35       42.94     44.27 o 
  -1   2  22       21.56       40.80     40.80 o 
   0   2  22        3.20        1.92     23.30 o 
   1   2  22       21.35        9.94     28.19 o 
   2   2  22       53.57       69.78     33.03 o 
   3   2  22       93.03      137.06     40.31 o 
   4   2  22       19.24       31.38     25.62 o 
   5   2  22        5.83       29.59     29.59 o 
   6   2  22       31.36       11.12     37.75 o 
  -6   3  22       48.86        5.77     37.85 o 
  -5   3  22       15.02       22.90     29.21 o 
  -4   3  22       13.71        5.61     45.42 o 
  -3   3  22       30.63       33.20     35.83 o 
  -2   3  22        4.80       10.85     34.36 o 
  -1   3  22       83.00       55.45     55.45 o 
   0   3  22        6.98        5.13     21.12 o 
   1   3  22       82.13      101.84     33.78 o 
   2   3  22        5.55       20.25     26.77 o 
   3   3  22       30.45       15.36     31.92 o 
   4   3  22       13.96       10.42     26.60 o 
   5   3  22       15.65       53.22     24.95 o 
   6   3  22       48.63       48.74     31.13 o 
  -5   4  22        4.41       36.41     36.41 o 
  -4   4  22       41.62       56.55     32.96 o 
  -3   4  22       16.64       36.24     36.24 o 
  -2   4  22       43.83       99.63     33.19 o 
  -1   4  22        2.26       38.83     38.83 o 
   0   4  22        6.97       10.81     18.04 o 
   1   4  22        2.30       20.94     24.51 o 
   2   4  22       43.81       72.43     26.38 o 
   3   4  22       16.99       41.48     26.46 o 
   4   4  22       40.86       15.67     30.01 o 
   5   4  22        4.45       26.40     36.94 o 
  -5   5  22       39.56        0.00     38.54 o 
  -4   5  22       22.27        0.00     33.63 o 
  -3   5  22       47.91       50.42     32.19 o 
  -2   5  22       28.09       33.57     30.63 o 
  -1   5  22       25.03       11.14     37.85 o 
   0   5  22       52.52       84.38     25.14 o 
   1   5  22       24.15       10.66     35.36 o 
   2   5  22       27.89       78.69     30.17 o 
   3   5  22       47.23       36.49     31.70 o 
   4   5  22       22.51        5.21     31.62 o 
   5   5  22       40.27       20.68     32.70 o 
  -4   6  22       47.04       64.91     29.60 o 
  -3   6  22        2.52        5.48     27.41 o 
  -2   6  22       10.88        5.54     29.78 o 
  -1   6  22        1.68       16.67     28.87 o 
   0   6  22       23.68       23.62     24.73 o 
   1   6  22        1.70       53.27     28.16 o 
   2   6  22       10.26       15.63     23.87 o 
   3   6  22        2.38       20.54     32.46 o 
   4   6  22       46.93       10.09     31.12 o 
  -3   7  22        3.58       41.32     19.34 o 
  -2   7  22       19.07       21.10     32.52 o 
  -1   7  22        3.90       16.02     30.72 o 
   0   7  22        5.54        8.00     19.13 o 
   1   7  22        4.19       10.31     20.56 o 
   2   7  22       19.81       34.99     30.43 o 
   3   7  22        3.32       34.10     21.22 o 
   0   8  22       14.95       24.10     24.10 o 
   1   0  23        9.01        0.79     18.53 o 
   2   0  23       10.19       22.73     32.17 o 
   3   0  23       38.51       65.99     22.62 o 
   4   0  23       22.34       25.80     25.94 o 
   5   0  23        1.60        0.00     21.98 o 
   6   0  23        5.13       23.59     23.88 o 
  -6   1  23       17.79       30.09     36.63 o 
  -5   1  23        1.43       29.69     33.07 o 
  -4   1  23       18.59       19.47     25.99 o 
  -3   1  23      119.20      118.88     42.72 o 
  -2   1  23        4.61       33.13     19.12 o 
  -1   1  23       54.74       16.20     48.68 o 
   0   1  23        0.06       11.72     17.43 o 
   1   1  23       55.41       51.04     38.88 o 
   2   1  23        4.69       10.25     19.20 o 
   3   1  23      119.65      162.96     43.04 o 
   4   1  23       18.53        0.00     29.74 o 
   5   1  23        1.61       33.78     27.61 o 
   6   1  23       17.67       52.33     26.62 o 
  -5   2  23        1.02       11.53     30.57 o 
  -4   2  23        1.36       17.07     17.07 o 
  -3   2  23       13.03       33.45     33.45 o 
  -2   2  23       54.52       27.33     37.49 o 
  -1   2  23       12.68       45.63     45.63 o 
   0   2  23       19.29       10.58     19.92 o 
   1   2  23       13.37       50.84     26.90 o 
   2   2  23       55.27       25.37     27.30 o 
   3   2  23       13.15       39.21     39.21 o 
   4   2  23        1.45       15.80     27.39 o 
   5   2  23        0.91       48.66     20.96 o 
   6   2  23       10.70       22.07     25.91 o 
  -5   3  23       20.39       56.95     22.77 o 
  -4   3  23       10.05       33.90     19.57 o 
  -3   3  23       67.07       44.62     43.91 o 
  -2   3  23        0.15        5.51     30.63 o 
  -1   3  23       46.10       43.51     47.43 o 
   0   3  23        0.03        8.24     18.99 o 
   1   3  23       47.35       15.49     40.86 o 
   2   3  23        0.12       20.41     27.05 o 
   3   3  23       66.41      107.96     36.70 o 
   4   3  23        9.99       15.61     29.93 o 
   5   3  23       20.61       73.91     26.95 o 
  -5   4  23       16.94       11.19     34.52 o 
  -4   4  23        7.09       30.79     30.79 o 
  -3   4  23        2.66        5.60     35.81 o 
  -2   4  23       23.51        5.58     30.98 o 
  -1   4  23       24.87       11.06     31.28 o 
   0   4  23        3.76       18.65     30.13 o 
   1   4  23       24.76       47.20     32.75 o 
   2   4  23       23.33       23.21     21.36 o 
   3   4  23        2.68        0.00     28.29 o 
   4   4  23        6.95       12.15     20.68 o 
   5   4  23       16.80        5.17     18.70 o 
  -4   5  23        3.81       27.58     27.58 o 
  -3   5  23       69.74        5.53     36.40 o 
  -2   5  23        6.14        5.56     27.82 o 
  -1   5  23       12.59       33.40     36.07 o 
   0   5  23        9.27       26.25     27.54 o 
   1   5  23       12.82       37.45     37.45 o 
   2   5  23        6.30       25.99     28.91 o 
   3   5  23       69.23       15.40     38.82 o 
   4   5  23        3.83       30.56     30.56 o 
  -3   6  23       23.32        0.00     34.75 o 
  -2   6  23        2.19       27.16     22.42 o 
  -1   6  23        6.09       35.89     35.89 o 
   0   6  23       15.43        6.59     24.60 o 
   1   6  23        6.02       15.68     35.09 o 
   2   6  23        2.14       20.40     20.40 o 
   3   6  23       22.80       24.95     30.35 o 
  -1   7  23       13.37       10.39     29.36 o 
   0   7  23        0.32       23.21     23.21 o 
   1   7  23       13.77       24.88     26.80 o 
   2   7  23        3.78        4.82     29.30 o 
   0   0  24       46.68       43.35     36.37 o 
   1   0  24        0.12       12.30     29.81 o 
   2   0  24       17.80        4.17     19.53 o 
   3   0  24        5.77       28.23     31.02 o 
   4   0  24        0.35       25.24     17.50 o 
   5   0  24       33.47       42.31     16.79 o 
  -5   1  24        4.63        5.92     29.58 o 
  -4   1  24        7.00        0.00     28.61 o 
  -3   1  24       33.79      108.85     34.87 o 
  -2   1  24       17.03        5.62     20.26 o 
  -1   1  24        3.97       40.49     40.49 o 
   0   1  24       19.77       44.54     22.24 o 
   1   1  24        4.07        5.23     24.98 o 
   2   1  24       17.49        0.00     33.88 o 
   3   1  24       33.97       15.98     35.78 o 
   4   1  24        6.53        5.49     32.43 o 
   5   1  24        4.50       16.91     35.20 o 
  -5   2  24       13.47       45.86     21.43 o 
  -4   2  24        5.74        5.71     27.29 o 
  -3   2  24       13.14       11.25     31.74 o 
  -2   2  24       14.69       60.84     22.78 o 
  -1   2  24        8.42       47.80     47.80 o 
   0   2  24        2.08       23.27     23.27 o 
   1   2  24        8.38       10.28     29.09 o 
   2   2  24       14.66        5.11     28.51 o 
   3   2  24       13.60        5.20     28.84 o 
   4   2  24        6.06       15.83     30.27 o 
   5   2  24       13.53        5.35     26.85 o 
  -4   3  24        4.72       34.62     34.62 o 
  -3   3  24       21.07       39.07     31.06 o 
  -2   3  24       15.01       27.64     27.64 o 
  -1   3  24       21.33       21.91     25.66 o 
   0   3  24       27.02       61.49     24.17 o 
   1   3  24       21.45       31.01     25.32 o 
   2   3  24       14.59        0.00     28.01 o 
   3   3  24       21.15       15.39     32.01 o 
   4   3  24        4.50       25.80     28.76 o 
   5   3  24        2.66       10.37     23.23 o 
  -4   4  24       33.61       16.62     37.10 o 
  -3   4  24       25.57       44.39     24.78 o 
  -2   4  24        6.41        5.52     26.57 o 
  -1   4  24       55.91       16.52     34.44 o 
   0   4  24        0.21        8.20     20.57 o 
   1   4  24       56.66       67.76     36.50 o 
   2   4  24        5.96       10.27     32.44 o 
   3   4  24       26.00        5.07     33.39 o 
   4   4  24       33.14       39.39     24.86 o 
  -3   5  24       18.57       27.25     29.31 o 
  -2   5  24       32.17       76.73     33.79 o 
  -1   5  24       37.95       27.48     32.51 o 
   0   5  24       54.33       82.86     22.08 o 
   1   5  24       38.09       15.64     29.91 o 
   2   5  24       32.57       30.56     27.88 o 
   3   5  24       18.07       30.08     21.28 o 
  -2   6  24       15.34        5.27     28.44 o 
  -1   6  24        0.28       21.33     32.90 o 
   0   6  24        1.17        4.45     14.26 o 
   1   6  24        0.39       20.29     20.29 o 
   2   6  24       14.65       19.71     19.71 o 
   1   0  25        0.15       30.26     30.26 o 
   2   0  25        9.38       17.53     22.23 o 
   3   0  25        0.03       27.39     20.15 o 
   4   0  25       31.27       35.78     38.07 o 
  -4   1  25       71.90       11.63     41.95 o 
  -3   1  25       39.28       28.73     44.15 o 
  -2   1  25       19.29       33.94     24.02 o 
  -1   1  25        7.60       44.55     28.37 o 
   0   1  25        0.17       10.02     18.34 o 
   1   1  25        7.21       26.30     21.69 o 
   2   1  25       19.33       36.91     23.01 o 
   3   1  25       38.49      112.54     35.94 o 
   4   1  25       71.88      109.46     40.97 o 
  -4   2  25       31.88       28.18     27.03 o 
  -3   2  25        4.59       16.80     34.98 o 
  -2   2  25       22.76       55.41     25.98 o 
  -1   2  25       13.80       16.44     39.04 o 
   0   2  25        3.58        3.29     17.44 o 
   1   2  25       13.83        5.14     25.77 o 
   2   2  25       22.22       35.89     28.56 o 
   3   2  25        4.55        5.18     28.79 o 
   4   2  25       30.93       31.37     28.64 o 
  -4   3  25        2.60       11.02     24.70 o 
  -3   3  25       37.43       60.73     32.67 o 
  -2   3  25        2.08       38.48     23.95 o 
  -1   3  25        6.38        5.45     27.24 o 
   0   3  25        4.91        5.17     19.36 o 
   1   3  25        6.07        5.16     22.37 o 
   2   3  25        1.95       10.12     18.94 o 
   3   3  25       36.61       20.24     23.76 o 
   4   3  25        2.62       35.48     22.08 o 
  -3   4  25        0.21       59.88     29.32 o 
  -2   4  25       35.24       54.53     21.80 o 
  -1   4  25        7.08       36.08     36.08 o 
   0   4  25       19.22       19.09     24.30 o 
   1   4  25        6.91       61.56     25.15 o 
   2   4  25       34.53       45.27     33.72 o 
   3   4  25        0.25       14.92     28.60 o 
  -2   5  25       16.66       32.01     26.14 o 
  -1   5  25        6.37        5.36     28.87 o 
   0   5  25        5.10        0.15     23.48 o 
   1   5  25        6.49       35.43     30.81 o 
   2   5  25       16.42        9.88     27.88 o 
   0   0  26        3.08       19.08     28.57 o 
   1   0  26       13.68       19.56     24.38 o 
   2   0  26       43.39       46.06     20.63 o 
   3   0  26        5.32        2.12     28.48 o 
   4   0  26       29.74       34.48     23.27 o 
  -3   1  26       85.30       51.39     45.30 o 
  -2   1  26        2.29       28.24     28.24 o 
  -1   1  26        0.90       22.26     34.35 o 
   0   1  26        3.27       23.58     15.55 o 
   1   1  26        0.89       21.08     27.85 o 
   2   1  26        2.43       10.52     24.71 o 
   3   1  26       85.66      133.37     39.55 o 
  -3   2  26        5.86       38.72     27.64 o 
  -2   2  26        1.85       21.99     29.07 o 
  -1   2  26       23.40       48.96     36.48 o 
   0   2  26       15.59       10.49     18.85 o 
   1   2  26       23.69       30.71     28.06 o 
   2   2  26        1.83        5.10     22.16 o 
   3   2  26        5.91       10.21     26.00 o 
  -3   3  26        0.51        5.42     30.13 o 
  -2   3  26        2.85       27.02     22.29 o 
  -1   3  26       37.36       32.22     34.82 o 
   0   3  26       22.31       24.12     24.12 o 
   1   3  26       37.39       25.27     29.90 o 
   2   3  26        2.92       44.79     22.79 o 
   3   3  26        0.50       24.76     32.43 o 
  -2   4  26       10.10       15.95     27.57 o 
  -1   4  26       42.41       37.14     38.65 o 
   0   4  26       19.36       17.07     21.93 o 
   1   4  26       42.84       24.93     31.93 o 
   2   4  26        9.97       19.50     27.61 o 
   1   0  27        0.83       13.80     22.02 o 
   2   0  27       14.30        6.56     19.43 o 
  -2   1  27       11.50       27.84     18.48 o 
  -1   1  27        2.28        5.53     33.53 o 
   0   1  27       15.14       33.96     54.22 o 
   1   1  27        2.19       20.88     23.32 o 
   2   1  27       11.08       15.62     29.91 o 
  -2   2  27       14.93       32.31     26.41 o 
  -1   2  27       26.02        5.33     37.44 o 
   0   2  27        1.04       14.73     18.39 o 
   1   2  27       25.75       75.48     28.91 o 
   2   2  27       14.21        4.99     21.73 o 
  -1   3  27        4.23       26.15     31.86 o 
   0   3  27        8.01       13.10     17.88 o 
   1   3  27        4.08        0.00     20.87 o 
                                                 
